# Supplementary material for: Comparative analysis of two discretizations of Ricci curvature for complex networks
Source: Sci Rep. 2018 Jun 5;8:8650. doi: 10.1038/s41598-018-27001-3 (PMC5988801; doi:10.1038/s41598-018-27001-3)
Supplement: Supplementary file 1 — Supplementary Tables S1 to S5 [file 41598_2018_27001_MOESM1_ESM.xlsx]

## Sheet: Title Page
Supplementary Tables S1 to S5 for Comparative analysis of two discretizations of Ricci curvature for complex networks Areejit Samal (1,+), R. P. Sreejith (1,+), Jiao Gu (2), Shiping Liu (3), Emil Saucan (4,5,*) and Jürgen Jost (6,7,*) (1) The Institute of Mathematical Sciences (IMSc), Homi Bhabha National Institute (HBNI), Chennai 600113, India (2) Jiangnan University, Wuxi 214122 P.R. China (3) …

## Sheet: Table S1
Supplementary Table S1: Description of considered model and real-world networks. The table lists the number of vertices, number of edges, average degree and edge density of each network.
Network	Number of Vertices	Number of Edges	Average degree	Edge density
Real networks
Autonomous systems	26475	53381	4.03256	0.000152316
PGP	10680	24316	4.55356	0.000426363
US Power Grid	4941	6594	2.66909	0.000540193
Astrophysics co-authorship	18771	198050	21.1017	0.00112416
Chicago Road	1467	1298	1.7696	0.00120627
Yeast protein interactions	1846	2203	2.38678	0.00129295
Euro Road	1174	1417	2.41397	0.00205619
Human protein interactions	2783	12014	4.31	0.00310235
Hamsterster friendship	1858	12534	13.4919	0.00726153
Email communication	1133	5451	9.62224	0.00849272
PDZ domain interactions	212	242	2.28302	0.0107692
Adjective-Noun adjacency	112	425	7.58929	0.0677669
Dolphin	62	159	5.12903	0.0827479
Contiguous US States	49	107	4.36735	0.0891667
Zachary karate club	34	78	4.58824	0.135065
Jazz musicians	200	2743	27.43	0.137153
Zebra	27	111	8.22222	0.304945
Model Networks
ER model with n=1000, p= 0.003	1000	1498	3	0.002996
ER model with n=1000, p= 0.005	1000	2500	5	0.00500001
ER model with n=1000, p= 0.007	1000	3496	7	0.00699201
ER model with n=1000, p= 0.01	1000	4995	10	0.00999001
ER model with n=2000, p= 0.0015	2000	2998	3	0.001499
ER model with n=2000, p= 0.0025	2000	4998	5	0.002499
ER model with n=2000, p= 0.0035	2000	6997	7	0.0034985
ER model with n=2000, p= 0.005	2000	9995	10	0.0049975
ER model with n=2000, p= 0.0055	2000	10996	11	0.005498
ER model with n=5000, p= 0.0006	5000	7498	3	0.00059984
ER model with n=5000, p= 0.001	5000	12499	5	0.00099992
ER model with n=5000, p= 0.0014	5000	17497	7	0.00139976
ER model with n=5000, p= 0.002	5000	24995	10	0.0019996
WS model with n=1000, k=2, p=0.5	1000	1000	2	0.002
WS model with n=1000, k=4, p=0.5	1000	2000	4	0.004
WS model with n=1000, k=6, p=0.5	1000	3000	6	0.00600001
WS model with n=1000, k=8, p=0.5	1000	4000	8	0.00800001
WS model with n=1000, k=10, p=0.5	1000	5000	10	0.01
WS model with n=2000, k=2, p=0.5	2000	2000	2	0.001
WS model with n=2000, k=4, p=0.5	2000	4000	4	0.002
WS model with n=2000, k=6, p=0.5	2000	6000	6	0.003
WS model with n=2000, k=8, p=0.5	2000	8000	8	0.004
WS model with n=2000, k=10, p=0.5	2000	10000	10	0.005
WS model with n=5000, k=2, p=0.5	5000	5000	2	0.0004
WS model with n=5000, k=4, p=0.5	5000	10000	4	0.0008
WS model with n=5000, k=6, p=0.5	5000	15000	6	0.0012
WS model with n=5000, k=8, p=0.5	5000	20000	8	0.0016
WS model with n=5000, k=10, p=0.5	5000	25000	10	0.002
BA model with n=1000, m=2	1000	1996	3.99	0.003992
BA model with n=1000, m=3	1000	2991	5.98	0.00598201
BA model with n=1000, m=4	1000	3984	7.97	0.00796801
BA model with n=1000, m=5	1000	4975	9.95	0.00995001
BA model with n=2000, m=2	2000	3996	4	0.001998
BA model with n=2000, m=3	2000	5991	5.99	0.0029955
BA model with n=2000, m=4	2000	7984	7.98	0.003992
BA model with n=2000, m=5	2000	9975	9.97	0.0049875
BA model with n=5000, m=2	5000	9996	4	0.00079968
BA model with n=5000, m=3	5000	14991	6	0.00119928
BA model with n=5000, m=4	5000	19984	7.99	0.00159872
BA model with n=5000, m=5	5000	24975	9.99	0.001998
HGG model with n=1000, k=3,γ=2, T=0	1000	2060	5.24	0.00412
HGG model with n=1000, k=5, γ=2, T=0	1000	3162	7.06	0.00632401
HGG model with n=1000, k=7, γ=2, T=0	1000	4220	8.99	0.00844001
HGG model with n=1000, k=9, γ=2, T=0	1000	5282	10.98	0.010564
HGG model with n=1000, k=10, γ=2, T=0	1000	5722	11.83	0.011444
HGG model with n=2000, k=3, γ=2, T=0	2000	3293	5.26	0.0016465
HGG model with n=2000, k=5, γ=2, T=0	2000	5309	6.85	0.0026545
HGG model with n=2000, k=7, γ=2, T=0	2000	7280	8.44	0.00364
HGG model with n=2000, k=9, γ=2, T=0	2000	9305	10.15	0.0046525
HGG model with n=2000, k=10, γ=2, T=0	2000	10243	11.03	0.0051215
HGG model with n=5000, k=3, γ=2, T=0	5000	10137	6.02	0.00081096
HGG model with n=5000, k=5, γ=2, T=0	5000	16616	8.04	0.00132928
HGG model with n=5000, k=7, γ=2, T=0	5000	22718	10.14	0.00181744
HGG model with n=5000, k=9, γ=2, T=0	5000	28341	12.13	0.00226728
HGG model with n=5000, k=10, γ=2, T=0	5000	30992	13.07	0.00247936

## Sheet: Table S2
Supplementary Table S2: Comparison of Ollivier-Ricci curvature (OR) with Forman-Ricci curvature (FR) or Augmented Forman-Ricci curvature (AFR) of edges in model and real networks. In this table, we report both the Spearman correlation and Pearson correlation between the curvatures. In case of model networks, the reported correlation is mean (rounded to two decimal places) and standard error (roun…
Network	OR versus FR of edges		OR versus AFR of edges
	Spearman	Pearson	Spearman	Pearson
Real networks
Autonomous systems	0.428944	0.239139	0.424219	0.234231
PGP	0.317933	0.24651	0.827839	0.592517
US Power Grid	0.595016	0.515885	0.756814	0.69452
Astrophysics co-authorship	0.249273	0.243801	0.703374	0.539041
Chicago Road	0.984757	0.931111	0.984757	0.931111
Yeast protein interactions	0.696618	0.468827	0.738298	0.480781
Euro Road	0.809916	0.720606	0.875757	0.768964
Human protein interactions	0.482181	0.347125	0.520971	0.357968
Hamsterster friendship	0.233632	0.188063	0.302372	0.270796
Email communication	0.190798	0.187581	0.525351	0.50643
PDZ domain interactions	0.715163	0.623478	0.711027	0.620027
Adjective-Noun adjacency	0.153223	0.092008	0.349105	0.287093
Dolphin	0.066352	0.100727	0.706616	0.727443
Contiguous US States	0.683966	0.688433	0.905932	0.89278
Zachary karate club	0.752676	0.70856	0.813285	0.808247
Jazz musicians	0.109447	0.139571	0.904317	0.853155
Zebra	-0.036878	-0.10217	0.615659	0.794557
Model Networks
ER model with n=1000, p= 0.003	0.89 ± 0.0011	0.78 ± 0.0011	0.90 ± 0.0010	0.79 ± 0.0011
ER model with n=1000, p= 0.005	0.72 ± 0.0018	0.67 ± 0.0016	0.75 ± 0.0017	0.69 ± 0.0014
ER model with n=1000, p= 0.007	0.39 ± 0.0029	0.41 ± 0.0025	0.43 ± 0.0028	0.46 ± 0.0024
ER model with n=1000, p= 0.01	-0.03 ± 0.0025	-0.01 ± 0.0026	0.04 ± 0.0025	0.06 ± 0.0026
ER model with n=2000, p= 0.0015	0.91 ± 0.0006	0.79 ± 0.0009	0.91 ± 0.0006	0.80 ± 0.0008
ER model with n=2000, p= 0.0025	0.82 ± 0.0009	0.73 ± 0.0010	0.83 ± 0.0008	0.74 ± 0.0009
ER model with n=2000, p= 0.0035	0.57 ± 0.0017	0.57 ± 0.0016	0.59 ± 0.0016	0.59 ± 0.0015
ER model with n=2000, p= 0.005	0.13 ± 0.0020	0.15 ± 0.0020	0.17 ± 0.0019	0.20 ± 0.0020
ER model with n=2000, p= 0.0055	0.02 ± 0.0019	0.04 ± 0.0019	0.06 ± 0.0019	0.08 ± 0.0019
ER model with n=5000, p= 0.0006	0.92 ± 0.0004	0.80 ± 0.0005	0.92 ± 0.0004	0.80 ± 0.0005
ER model with n=5000, p= 0.001	0.89 ± 0.0004	0.76 ± 0.0005	0.89 ± 0.0004	0.77 ± 0.0005
ER model with n=5000, p= 0.0014	0.76 ± 0.0007	0.70 ± 0.0007	0.77 ± 0.0006	0.71 ± 0.0007
ER model with n=5000, p= 0.002	0.39 ± 0.0011	0.41 ± 0.0011	0.40 ± 0.0011	0.43 ± 0.0011
WS model with n=1000, k=2, p=0.5	0.92 ± 0.0012	0.85 ± 0.0014	0.92 ± 0.0012	0.85 ± 0.0014
WS model with n=1000, k=4, p=0.5	0.60 ± 0.0021	0.52 ± 0.0018	0.87 ± 0.0011	0.87 ± 0.0010
WS model with n=1000, k=6, p=0.5	0.33 ± 0.0019	0.30 ± 0.0020	0.76 ± 0.0014	0.80 ± 0.0013
WS model with n=1000, k=8, p=0.5	0.18 ± 0.0017	0.18 ± 0.0019	0.70 ± 0.0017	0.76 ± 0.0015
WS model with n=1000, k=10, p=0.5	0.10 ± 0.0017	0.11 ± 0.0017	0.69 ± 0.0016	0.74 ± 0.0014
WS model with n=2000, k=2, p=0.5	0.92 ± 0.0009	0.85 ± 0.0010	0.92 ± 0.0009	0.85 ± 0.0010
WS model with n=2000, k=4, p=0.5	0.62 ± 0.0017	0.53 ± 0.0015	0.89 ± 0.0008	0.87 ± 0.0006
WS model with n=2000, k=6, p=0.5	0.39 ± 0.0015	0.32 ± 0.0015	0.80 ± 0.0009	0.82 ± 0.0008
WS model with n=2000, k=8, p=0.5	0.24 ± 0.0014	0.22 ± 0.0015	0.74 ± 0.0010	0.79 ± 0.0009
WS model with n=2000, k=10, p=0.5	0.15 ± 0.0012	0.15 ± 0.0014	0.72 ± 0.0012	0.77 ± 0.0010
WS model with n=5000, k=2, p=0.5	0.92 ± 0.0006	0.85 ± 0.0006	0.92 ± 0.0006	0.85 ± 0.0006
WS model with n=5000, k=4, p=0.5	0.64 ± 0.0011	0.53 ± 0.0010	0.90 ± 0.0004	0.88 ± 0.0003
WS model with n=5000, k=6, p=0.5	0.43 ± 0.0010	0.33 ± 0.0010	0.83 ± 0.0005	0.83 ± 0.0005
WS model with n=5000, k=8, p=0.5	0.30 ± 0.0009	0.24 ± 0.0009	0.79 ± 0.0005	0.81 ± 0.0005
WS model with n=5000, k=10, p=0.5	0.21 ± 0.0007	0.18 ± 0.0008	0.76 ± 0.0006	0.80 ± 0.0005
BA model with n=1000, m=2	0.74 ± 0.0016	0.51 ± 0.0041	0.74 ± 0.0015	0.52 ± 0.0041
BA model with n=1000, m=3	0.58 ± 0.0022	0.37 ± 0.0028	0.59 ± 0.0021	0.39 ± 0.0029
BA model with n=1000, m=4	0.33 ± 0.0028	0.17 ± 0.0029	0.36 ± 0.0028	0.20 ± 0.0028
BA model with n=1000, m=5	0.13 ± 0.0028	-0.02 ± 0.0030	0.16 ± 0.0029	0.02 ± 0.0029
BA model with n=2000, m=2	0.76 ± 0.0010	0.49 ± 0.0038	0.77 ± 0.0009	0.50 ± 0.0039
BA model with n=2000, m=3	0.65 ± 0.0012	0.39 ± 0.0026	0.66 ± 0.0012	0.40 ± 0.0026
BA model with n=2000, m=4	0.43 ± 0.0019	0.22 ± 0.0021	0.44 ± 0.0019	0.23 ± 0.0021
BA model with n=2000, m=5	0.22 ± 0.0020	0.04 ± 0.0020	0.23 ± 0.0020	0.06 ± 0.0019
BA model with n=5000, m=2	0.78 ± 0.0005	0.46 ± 0.0035	0.79 ± 0.0005	0.46 ± 0.0036
BA model with n=5000, m=3	0.72 ± 0.0006	0.40 ± 0.0025	0.73 ± 0.0006	0.41 ± 0.0025
BA model with n=5000, m=4	0.56 ± 0.0009	0.28 ± 0.0017	0.57 ± 0.0009	0.29 ± 0.0018
BA model with n=5000, m=5	0.36 ± 0.0011	0.12 ± 0.0012	0.36 ± 0.0011	0.13 ± 0.0012
HGG model with n=1000, k=3,γ=2, T=0	0.78 ± 0.0000	0.56 ± 0.0000	0.66 ± 0.0000	0.54 ± 0.0000
HGG model with n=1000, k=5, γ=2, T=0	0.82 ± 0.0000	0.61 ± 0.0000	0.76 ± 0.0000	0.59 ± 0.0000
HGG model with n=1000, k=7, γ=2, T=0	0.83 ± 0.0000	0.63 ± 0.0000	0.82 ± 0.0000	0.62 ± 0.0000
HGG model with n=1000, k=9, γ=2, T=0	0.84 ± 0.0000	0.65 ± 0.0000	0.86 ± 0.0000	0.64 ± 0.0000
HGG model with n=1000, k=10, γ=2, T=0	0.85 ± 0.0000	0.66 ± 0.0000	0.87 ± 0.0000	0.65 ± 0.0000
HGG model with n=2000, k=3, γ=2, T=0	0.76 ± 0.0000	0.54 ± 0.0000	0.67 ± 0.0000	0.52 ± 0.0000
HGG model with n=2000, k=5, γ=2, T=0	0.77 ± 0.0000	0.56 ± 0.0000	0.73 ± 0.0000	0.55 ± 0.0000
HGG model with n=2000, k=7, γ=2, T=0	0.80 ± 0.0000	0.60 ± 0.0000	0.78 ± 0.0000	0.58 ± 0.0000
HGG model with n=2000, k=9, γ=2, T=0	0.81 ± 0.0000	0.61 ± 0.0000	0.81 ± 0.0000	0.59 ± 0.0000
HGG model with n=2000, k=10, γ=2, T=0	0.82 ± 0.0000	0.61 ± 0.0000	0.82 ± 0.0000	0.60 ± 0.0000
HGG model with n=5000, k=3, γ=2, T=0	0.69 ± 0.0000	0.53 ± 0.0000	0.63 ± 0.0000	0.51 ± 0.0000
HGG model with n=5000, k=5, γ=2, T=0	0.74 ± 0.0000	0.57 ± 0.0000	0.70 ± 0.0000	0.55 ± 0.0000
HGG model with n=5000, k=7, γ=2, T=0	0.77 ± 0.0000	0.60 ± 0.0000	0.75 ± 0.0000	0.58 ± 0.0000
HGG model with n=5000, k=9, γ=2, T=0	0.80 ± 0.0000	0.61 ± 0.0000	0.78 ± 0.0000	0.60 ± 0.0000
HGG model with n=5000, k=10, γ=2, T=0	0.80 ± 0.0000	0.62 ± 0.0000	0.79 ± 0.0000	0.61 ± 0.0000

## Sheet: Table S3
Supplementary Table S3: Comparison of Ollivier-Ricci curvature (OR) with Forman-Ricci curvature (FR) or Augmented Forman-Ricci curvature (AFR) of vertices in model and real networks. In this table, we report both the Spearman correlation and Pearson correlation between the curvatures. In case of model networks, the reported correlation is mean (rounded to two decimal places) and standard error (r…
Network	OR versus FR of vertices		OR versus AFR of vertices
	Spearman	Pearson	Spearman	Pearson
Real networks
Autonomous systems	0.644106	0.870582	0.643248	0.868435
PGP	0.367186	0.391227	0.735913	0.722822
US Power Grid	0.676966	0.661943	0.822161	0.806669
Astrophysics co-authorship	0.433485	0.6623	0.7824	0.746012
Chicago Road	0.962434	0.644731	0.962434	0.644731
Yeast protein interactions	0.850057	0.618273	0.918554	0.611937
Euro Road	0.895492	0.857019	0.915604	0.878021
Human protein interactions	0.829842	0.836728	0.835711	0.829073
Hamsterster friendship	0.853695	0.819245	0.856155	0.833928
Email communication	0.788524	0.802319	0.858572	0.862085
PDZ domain interactions	0.913326	0.741358	0.91448	0.738878
Adjective-Noun adjacency	0.472063	0.726633	0.501275	0.756451
Dolphin	0.036432	0.019363	0.489327	0.514233
Contiguous US States	0.607846	0.740201	0.890078	0.915282
Zachary karate club	0.236606	0.53438	0.696472	0.697633
Jazz musicians	-0.787213	-0.579217	0.006338	0.02212
Zebra	-0.716469	-0.892788	0.99182	0.985755
Model Networks
ER model with n=1000, p= 0.003	0.97 ± 0.0003	0.94 ± 0.0005	0.97 ± 0.0003	0.94 ± 0.0005
ER model with n=1000, p= 0.005	0.98 ± 0.0002	0.96 ± 0.0003	0.98 ± 0.0002	0.96 ± 0.0003
ER model with n=1000, p= 0.007	0.97 ± 0.0002	0.96 ± 0.0003	0.97 ± 0.0002	0.96 ± 0.0003
ER model with n=1000, p= 0.01	0.96 ± 0.0003	0.95 ± 0.0003	0.96 ± 0.0003	0.95 ± 0.0003
ER model with n=2000, p= 0.0015	0.98 ± 0.0002	0.94 ± 0.0005	0.98 ± 0.0002	0.94 ± 0.0004
ER model with n=2000, p= 0.0025	0.99 ± 0.0001	0.96 ± 0.0002	0.99 ± 0.0001	0.96 ± 0.0002
ER model with n=2000, p= 0.0035	0.98 ± 0.0001	0.97 ± 0.0002	0.98 ± 0.0001	0.97 ± 0.0002
ER model with n=2000, p= 0.005	0.97 ± 0.0002	0.96 ± 0.0002	0.98 ± 0.0002	0.97 ± 0.0002
ER model with n=2000, p= 0.0055	0.97 ± 0.0002	0.96 ± 0.0002	0.97 ± 0.0001	0.96 ± 0.0002
ER model with n=5000, p= 0.0006	0.98 ± 0.0001	0.95 ± 0.0003	0.98 ± 0.0001	0.95 ± 0.0003
ER model with n=5000, p= 0.001	0.99 ± 0.0000	0.97 ± 0.0001	0.99 ± 0.0000	0.97 ± 0.0001
ER model with n=5000, p= 0.0014	0.99 ± 0.0000	0.97 ± 0.0001	0.99 ± 0.0000	0.97 ± 0.0001
ER model with n=5000, p= 0.002	0.99 ± 0.0000	0.98 ± 0.0001	0.99 ± 0.0000	0.98 ± 0.0001
WS model with n=1000, k=2, p=0.5	0.90 ± 0.0013	0.86 ± 0.0017	0.90 ± 0.0012	0.86 ± 0.0017
WS model with n=1000, k=4, p=0.5	0.84 ± 0.0013	0.85 ± 0.0011	0.96 ± 0.0004	0.95 ± 0.0003
WS model with n=1000, k=6, p=0.5	0.82 ± 0.0015	0.84 ± 0.0013	0.95 ± 0.0004	0.94 ± 0.0003
WS model with n=1000, k=8, p=0.5	0.80 ± 0.0016	0.82 ± 0.0014	0.93 ± 0.0005	0.94 ± 0.0003
WS model with n=1000, k=10, p=0.5	0.77 ± 0.0017	0.80 ± 0.0015	0.92 ± 0.0006	0.92 ± 0.0005
WS model with n=2000, k=2, p=0.5	0.90 ± 0.0009	0.86 ± 0.0014	0.90 ± 0.0009	0.86 ± 0.0014
WS model with n=2000, k=4, p=0.5	0.85 ± 0.0010	0.86 ± 0.0009	0.97 ± 0.0002	0.96 ± 0.0002
WS model with n=2000, k=6, p=0.5	0.83 ± 0.0012	0.85 ± 0.0010	0.96 ± 0.0003	0.95 ± 0.0002
WS model with n=2000, k=8, p=0.5	0.81 ± 0.0012	0.84 ± 0.0010	0.95 ± 0.0003	0.95 ± 0.0003
WS model with n=2000, k=10, p=0.5	0.80 ± 0.0012	0.82 ± 0.0010	0.94 ± 0.0004	0.94 ± 0.0003
WS model with n=5000, k=2, p=0.5	0.90 ± 0.0006	0.86 ± 0.0008	0.90 ± 0.0006	0.86 ± 0.0008
WS model with n=5000, k=4, p=0.5	0.86 ± 0.0007	0.86 ± 0.0006	0.97 ± 0.0002	0.96 ± 0.0001
WS model with n=5000, k=6, p=0.5	0.83 ± 0.0007	0.85 ± 0.0006	0.96 ± 0.0001	0.96 ± 0.0001
WS model with n=5000, k=8, p=0.5	0.82 ± 0.0008	0.84 ± 0.0006	0.95 ± 0.0002	0.95 ± 0.0001
WS model with n=5000, k=10, p=0.5	0.81 ± 0.0007	0.83 ± 0.0007	0.95 ± 0.0002	0.95 ± 0.0002
BA model with n=1000, m=2	0.61 ± 0.0038	0.89 ± 0.0020	0.61 ± 0.0038	0.89 ± 0.0020
BA model with n=1000, m=3	0.56 ± 0.0029	0.89 ± 0.0020	0.57 ± 0.0028	0.89 ± 0.0020
BA model with n=1000, m=4	0.59 ± 0.0028	0.89 ± 0.0014	0.60 ± 0.0029	0.89 ± 0.0014
BA model with n=1000, m=5	0.63 ± 0.0025	0.90 ± 0.0012	0.64 ± 0.0026	0.90 ± 0.0012
BA model with n=2000, m=2	0.64 ± 0.0033	0.87 ± 0.0021	0.64 ± 0.0033	0.87 ± 0.0021
BA model with n=2000, m=3	0.56 ± 0.0026	0.87 ± 0.0022	0.56 ± 0.0027	0.87 ± 0.0022
BA model with n=2000, m=4	0.58 ± 0.0022	0.88 ± 0.0016	0.58 ± 0.0022	0.88 ± 0.0017
BA model with n=2000, m=5	0.61 ± 0.0020	0.88 ± 0.0014	0.61 ± 0.0020	0.89 ± 0.0014
BA model with n=5000, m=2	0.67 ± 0.0016	0.83 ± 0.0021	0.67 ± 0.0017	0.83 ± 0.0021
BA model with n=5000, m=3	0.57 ± 0.0018	0.84 ± 0.0020	0.57 ± 0.0018	0.84 ± 0.0020
BA model with n=5000, m=4	0.56 ± 0.0017	0.86 ± 0.0016	0.56 ± 0.0017	0.86 ± 0.0016
BA model with n=5000, m=5	0.59 ± 0.0014	0.86 ± 0.0015	0.59 ± 0.0014	0.86 ± 0.0015
HGG model with n=1000, k=3,γ=2, T=0	0.48 ± 0.0000	0.97 ± 0.0000	0.57 ± 0.0000	0.96 ± 0.0000
HGG model with n=1000, k=5, γ=2, T=0	0.34 ± 0.0000	0.98 ± 0.0000	0.41 ± 0.0000	0.97 ± 0.0000
HGG model with n=1000, k=7, γ=2, T=0	0.24 ± 0.0000	0.98 ± 0.0000	0.29 ± 0.0000	0.98 ± 0.0000
HGG model with n=1000, k=9, γ=2, T=0	0.15 ± 0.0000	0.99 ± 0.0000	0.19 ± 0.0000	0.98 ± 0.0000
HGG model with n=1000, k=10, γ=2, T=0	0.09 ± 0.0000	0.99 ± 0.0000	0.13 ± 0.0000	0.98 ± 0.0000
HGG model with n=2000, k=3, γ=2, T=0	0.59 ± 0.0000	0.96 ± 0.0000	0.66 ± 0.0000	0.95 ± 0.0000
HGG model with n=2000, k=5, γ=2, T=0	0.52 ± 0.0000	0.96 ± 0.0000	0.56 ± 0.0000	0.96 ± 0.0000
HGG model with n=2000, k=7, γ=2, T=0	0.50 ± 0.0000	0.97 ± 0.0000	0.53 ± 0.0000	0.96 ± 0.0000
HGG model with n=2000, k=9, γ=2, T=0	0.46 ± 0.0000	0.97 ± 0.0000	0.48 ± 0.0000	0.96 ± 0.0000
HGG model with n=2000, k=10, γ=2, T=0	0.44 ± 0.0000	0.97 ± 0.0000	0.46 ± 0.0000	0.96 ± 0.0000
HGG model with n=5000, k=3, γ=2, T=0	0.69 ± 0.0000	0.97 ± 0.0000	0.72 ± 0.0000	0.96 ± 0.0000
HGG model with n=5000, k=5, γ=2, T=0	0.65 ± 0.0000	0.97 ± 0.0000	0.67 ± 0.0000	0.97 ± 0.0000
HGG model with n=5000, k=7, γ=2, T=0	0.63 ± 0.0000	0.97 ± 0.0000	0.64 ± 0.0000	0.97 ± 0.0000
HGG model with n=5000, k=9, γ=2, T=0	0.60 ± 0.0000	0.97 ± 0.0000	0.61 ± 0.0000	0.97 ± 0.0000
HGG model with n=5000, k=10, γ=2, T=0	0.60 ± 0.0000	0.97 ± 0.0000	0.60 ± 0.0000	0.97 ± 0.0000

## Sheet: Table S4
Supplementary Table S4: Comparison of Ollivier-Ricci curvature (OR), Forman-Ricci curvature (FR) and Augmented Forman-Ricci curvature (AFR) of edges with other edge-based measures, edge betweenness centrality (EBC), embeddedness (EMB) and dispersion (DIS), in model and real networks. In this table, we report both the Spearman correlation and Pearson correlation between the edge-based measures. In…
Network	OR with						FR with						AFR with
	EBC		EMB		DIS		EBC		EMB		DIS		EBC		EMB		DIS
	Spearman	Pearson	Spearman	Pearson	Spearman	Pearson	Spearman	Pearson	Spearman	Pearson	Spearman	Pearson	Spearman	Pearson	Spearman	Pearson	Spearman	Pearson
Real networks
Autonomous systems	-0.168249	-0.282575	-0.367432	-0.173571	-0.251096	-0.016298	-0.256887	-0.174331	-0.44255	-0.138615	-0.178653	-0.058969	-0.268722	-0.157393	-0.412626	-0.105206	-0.161355	-0.039823
PGP	-0.638857	-0.424834	0.204262	0.270288	-0.131855	-0.010471	0.106281	-0.171463	-0.693683	-0.652536	-0.167052	-0.136323	-0.55613	-0.343404	0.206243	0.151172	-0.147072	-0.044746
US Power Grid	-0.605554	-0.203519	0.161192	0.161021	0.055973	0.055061	-0.255875	-0.121972	-0.411736	-0.488285	-0.192219	-0.233841	-0.446857	-0.156595	0.090333	0.106539	0.037337	0.066385
Astrophysics co-authorship	-0.778362	-0.406314	0.473061	0.392403	-0.157438	0.01527	-0.230162	-0.107881	-0.582409	-0.529417	-0.230766	-0.123892	-0.629427	-0.272857	0.071717	0.017499	-0.272524	-0.028875
Chicago Road	-0.652835	-0.323598	0	0	0	0	-0.646978	-0.27856	0	0	0	0	-0.646978	-0.27856	0	0	0	0
Yeast protein interactions	-0.828708	-0.60913	0.064665	0.066298	-0.011912	0.004498	-0.515887	-0.392656	-0.152122	-0.085755	-0.126031	-0.075269	-0.589529	-0.405152	0.139218	0.120004	-0.004544	0.024484
Euro Road	-0.53825	-0.284003	0.054536	0.017713	0.023769	0.010099	-0.39541	-0.245815	-0.308909	-0.327346	-0.071104	-0.096562	-0.428024	-0.268844	0.001808	0.023705	0.026699	0.024702
Human protein interactions	-0.458087	-0.422268	0.0686	0.051832	0.014452	0.002853	-0.383481	-0.416665	-0.218608	-0.175434	-0.189581	-0.120021	-0.428148	-0.422554	-0.074653	-0.061357	-0.104631	-0.058534
Hamsterster friendship	-0.525798	-0.332409	0.119853	0.14124	-0.0006	0.046069	-0.349852	-0.194932	-0.606729	-0.673182	-0.398237	-0.324131	-0.415867	-0.232888	-0.465445	-0.472289	-0.319849	-0.201777
Email communication	-0.613114	-0.480704	0.547709	0.510943	0.238128	0.186753	-0.320646	-0.293102	-0.450105	-0.478528	-0.406516	-0.381179	-0.574934	-0.515396	0.013795	0.028477	-0.155055	-0.102943
PDZ domain interactions	-0.793988	-0.676663	-0.039864	-0.041515	0	0	-0.552476	-0.435803	-0.016358	5.4e-05	0	0	-0.552829	-0.43372	0.06167	0.057939	0	0
Adjective-Noun adjacency	-0.514865	-0.395574	0.216683	0.233273	0.091552	0.137859	-0.416161	-0.38333	-0.721498	-0.758358	-0.553852	-0.499202	-0.568523	-0.494779	-0.415136	-0.394418	-0.368396	-0.190678
Dolphin	-0.65665	-0.588839	0.512075	0.515714	0.27922	0.265066	0.11149	0.059579	-0.580044	-0.605835	-0.207922	-0.331752	-0.611581	-0.466123	0.58615	0.622322	0.309502	0.343061
Contiguous US States	-0.67934	-0.602168	-0.103465	-0.066413	-0.151858	-0.124452	-0.489241	-0.457622	-0.720537	-0.693878	-0.708063	-0.686418	-0.635481	-0.595402	-0.032779	-0.012147	-0.075113	-0.079595
Zachary karate club	-0.791013	-0.804869	0.097439	0.130115	-0.063165	0.101251	-0.641015	-0.569531	-0.290391	-0.419478	-0.371802	-0.37082	-0.796386	-0.733434	0.428376	0.453572	0.1435	0.265001
Jazz musicians	-0.837234	-0.600182	0.571174	0.539378	-0.03306	0.013196	-0.223595	-0.100197	-0.661767	-0.672713	-0.175088	-0.196798	-0.757405	-0.502549	0.474152	0.471635	-0.053516	0.004301
Zebra	-0.937479	-0.917237	0.521619	0.479695	0.130838	0.077088	0.039949	0.279391	-0.713717	-0.904244	-0.14997	-0.098661	-0.648254	-0.817583	0.96978	0.876201	0.094412	0.101162
Model Networks
ER model with n=1000, p= 0.003	-0.86 ± 0.0012	-0.67 ± 0.0018	0.08 ± 0.0028	0.05 ± 0.0031	0.00 ± 0.0000	0.00 ± 0.0000	-0.81 ± 0.0014	-0.80 ± 0.0020	-0.07 ± 0.0035	-0.07 ± 0.0043	0.00 ± 0.0000	0.00 ± 0.0000	-0.82 ± 0.0014	-0.81 ± 0.0020	0.04 ± 0.0037	0.04 ± 0.0037	0.00 ± 0.0000	0.00 ± 0.0000
ER model with n=1000, p= 0.005	-0.71 ± 0.0016	-0.52 ± 0.0026	0.17 ± 0.0021	0.15 ± 0.0028	0.00 ± 0.0000	0.00 ± 0.0000	-0.81 ± 0.0015	-0.81 ± 0.0018	-0.09 ± 0.0026	-0.10 ± 0.0030	0.00 ± 0.0000	0.00 ± 0.0000	-0.83 ± 0.0014	-0.82 ± 0.0018	0.05 ± 0.0025	0.05 ± 0.0026	0.00 ± 0.0000	0.00 ± 0.0000
ER model with n=1000, p= 0.007	-0.53 ± 0.0020	-0.44 ± 0.0036	0.25 ± 0.0019	0.26 ± 0.0026	0.05 ± 0.0012	0.06 ± 0.0023	-0.80 ± 0.0015	-0.79 ± 0.0021	-0.11 ± 0.0022	-0.12 ± 0.0024	-0.03 ± 0.0015	-0.03 ± 0.0017	-0.82 ± 0.0014	-0.81 ± 0.0021	0.06 ± 0.0022	0.06 ± 0.0023	0.02 ± 0.0016	0.02 ± 0.0016
ER model with n=1000, p= 0.01	-0.34 ± 0.0020	-0.33 ± 0.0028	0.32 ± 0.0015	0.35 ± 0.0018	0.10 ± 0.0013	0.13 ± 0.0019	-0.76 ± 0.0014	-0.75 ± 0.0021	-0.13 ± 0.0021	-0.14 ± 0.0023	-0.05 ± 0.0016	-0.06 ± 0.0018	-0.79 ± 0.0013	-0.78 ± 0.0020	0.07 ± 0.0024	0.08 ± 0.0024	0.03 ± 0.0016	0.03 ± 0.0016
ER model with n=2000, p= 0.0015	-0.88 ± 0.0008	-0.69 ± 0.0012	0.060 ± 0.0020	0.04 ± 0.0022	0.00 ± 0.0000	0.00 ± 0.0000	-0.84 ± 0.0010	-0.83 ± 0.0011	-0.05 ± 0.0023	-0.05 ± 0.0028	0.00 ± 0.0000	0.00 ± 0.0000	-0.84 ± 0.0010	-0.83 ± 0.0011	0.03 ± 0.0027	0.03 ± 0.0028	0.00 ± 0.0000	0.00 ± 0.0000
ER model with n=2000, p= 0.0025	-0.79 ± 0.0010	-0.57 ± 0.0018	0.12 ± 0.0016	0.11 ± 0.0020	0.00 ± 0.0000	0.00 ± 0.0000	-0.87 ± 0.0008	-0.87 ± 0.0010	-0.06 ± 0.0019	-0.07 ± 0.0021	0.00 ± 0.0000	0.00 ± 0.0000	-0.88 ± 0.0007	-0.87 ± 0.0010	0.04 ± 0.0019	0.04 ± 0.0019	0.00 ± 0.0000	0.00 ± 0.0000
ER model with n=2000, p= 0.0035	-0.61 ± 0.0014	-0.49 ± 0.0024	0.19 ± 0.0015	0.2 ± 0.0023	0.00 ± 0.0000	0.00 ± 0.0000	-0.87 ± 0.0007	-0.86 ± 0.0010	-0.08 ± 0.0014	-0.08 ± 0.0015	0.00 ± 0.0000	0.00 ± 0.0000	-0.88 ± 0.0007	-0.87 ± 0.0010	0.04 ± 0.0016	0.04 ± 0.0017	0.00 ± 0.0000	0.00 ± 0.0000
ER model with n=2000, p= 0.005	-0.34 ± 0.0015	-0.33 ± 0.0020	0.25 ± 0.0011	0.29 ± 0.0014	0.05 ± 0.0010	0.08 ± 0.0017	-0.85 ± 0.0007	-0.84 ± 0.0011	-0.09 ± 0.0011	-0.10 ± 0.0013	-0.03 ± 0.0010	-0.03 ± 0.0011	-0.86 ± 0.0007	-0.86 ± 0.0011	0.05 ± 0.0013	0.05 ± 0.0014	0.02 ± 0.0011	0.02 ± 0.0011
ER model with n=2000, p= 0.0055	-0.28 ± 0.0015	-0.28 ± 0.0018	0.27 ± 0.0010	0.30 ± 0.0012	0.06 ± 0.0009	0.09 ± 0.0015	-0.84 ± 0.0008	-0.84 ± 0.0011	-0.10 ± 0.0012	-0.10 ± 0.0013	-0.03 ± 0.0009	-0.04 ± 0.0011	-0.86 ± 0.0007	-0.85 ± 0.0010	0.05 ± 0.0013	0.05 ± 0.0014	0.02 ± 0.0011	0.02 ± 0.0011
ER model with n=5000, p= 0.0006	-0.90 ± 0.0004	-0.70 ± 0.0008	0.00 ± 0.0000	0.00 ± 0.0000	0.00 ± 0.0000	0.00 ± 0.0000	-0.86 ± 0.0006	-0.85 ± 0.0006	0.00 ± 0.0000	0.00 ± 0.0000	0.00 ± 0.0000	0.00 ± 0.0000	-0.86 ± 0.0006	-0.85 ± 0.0006	0.00 ± 0.0000	0.00 ± 0.0000	0.00 ± 0.0000	0.00 ± 0.0000
ER model with n=5000, p= 0.001	-0.86 ± 0.0005	-0.61 ± 0.001	0.08 ± 0.0011	0.07 ± 0.0015	0.00 ± 0.0000	0.00 ± 0.0000	-0.91 ± 0.0003	-0.90 ± 0.0004	-0.04 ± 0.0013	-0.04 ± 0.0014	0.00 ± 0.0000	0.00 ± 0.0000	-0.91 ± 0.0003	-0.90 ± 0.0004	0.02 ± 0.0013	0.02 ± 0.0013	0.00 ± 0.0000	0.00 ± 0.0000
ER model with n=5000, p= 0.0014	-0.75 ± 0.0006	-0.58 ± 0.0016	0.12 ± 0.0010	0.14 ± 0.0014	0.00 ± 0.0000	0.00 ± 0.0000	-0.92 ± 0.0003	-0.91 ± 0.0005	-0.05 ± 0.0011	-0.05 ± 0.0012	0.00 ± 0.0000	0.00 ± 0.0000	-0.92 ± 0.0003	-0.91 ± 0.0005	0.03 ± 0.0012	0.03 ± 0.0012	0.00 ± 0.0000	0.00 ± 0.0000
ER model with n=5000, p= 0.002	-0.47 ± 0.0009	-0.44 ± 0.0013	0.18 ± 0.0007	0.22 ± 0.0011	0.00 ± 0.0000	0.00 ± 0.0000	-0.92 ± 0.0003	-0.91 ± 0.0005	-0.06 ± 0.0009	-0.06 ± 0.0009	0.00 ± 0.0000	0.00 ± 0.0000	-0.92 ± 0.0003	-0.92 ± 0.0005	0.03 ± 0.0009	0.03 ± 0.0009	0.00 ± 0.0000	0.00 ± 0.0000
WS model with n=1000, k=2, p=0.5	-0.75 ± 0.0022	-0.34 ± 0.0032	0.00 ± 0.0000	0.00 ± 0.0000	0.00 ± 0.0000	0.00 ± 0.0000	-0.57 ± 0.0031	-0.29 ± 0.0048	0.00 ± 0.0000	0.00 ± 0.0000	0.00 ± 0.0000	0.00 ± 0.0000	-0.57 ± 0.0032	-0.29 ± 0.0048	0.00 ± 0.0000	0.00 ± 0.0000	0.00 ± 0.0000	0.00 ± 0.0000
WS model with n=1000, k=4, p=0.5	-0.88 ± 0.0007	-0.81 ± 0.0009	0.60 ± 0.0021	0.70 ± 0.0020	0.21 ± 0.0019	0.33 ± 0.0030	-0.71 ± 0.0017	-0.73 ± 0.0016	-0.06 ± 0.0030	-0.07 ± 0.0029	-0.06 ± 0.0020	-0.05 ± 0.0021	-0.88 ± 0.0007	-0.88 ± 0.0006	0.52 ± 0.0026	0.57 ± 0.0027	0.21 ± 0.0020	0.29 ± 0.0027
WS model with n=1000, k=6, p=0.5	-0.85 ± 0.0009	-0.83 ± 0.0010	0.73 ± 0.0014	0.79 ± 0.0012	0.36 ± 0.0014	0.45 ± 0.0018	-0.61 ± 0.0020	-0.64 ± 0.0020	-0.06 ± 0.0024	-0.08 ± 0.0024	-0.07 ± 0.0020	-0.08 ± 0.0018	-0.89 ± 0.0006	-0.90 ± 0.0005	0.62 ± 0.0022	0.66 ± 0.0022	0.34 ± 0.0016	0.40 ± 0.0020
WS model with n=1000, k=8, p=0.5	-0.85 ± 0.0010	-0.85 ± 0.0009	0.79 ± 0.0009	0.81 ± 0.0009	0.44 ± 0.0012	0.48 ± 0.0014	-0.52 ± 0.0019	-0.56 ± 0.0020	-0.05 ± 0.0020	-0.08 ± 0.0023	-0.08 ± 0.0018	-0.08 ± 0.0017	-0.89 ± 0.0005	-0.89 ± 0.0005	0.68 ± 0.0018	0.71 ± 0.0019	0.42 ± 0.0015	0.45 ± 0.0017
WS model with n=1000, k=10, p=0.5	-0.87 ± 0.0008	-0.86 ± 0.0008	0.82 ± 0.0008	0.83 ± 0.0007	0.49 ± 0.0010	0.49 ± 0.0010	-0.45 ± 0.0019	-0.48 ± 0.0020	-0.05 ± 0.0018	-0.08 ± 0.0021	-0.07 ± 0.0014	-0.08 ± 0.0017	-0.89 ± 0.0005	-0.89 ± 0.0004	0.73 ± 0.0015	0.75 ± 0.0015	0.47 ± 0.0011	0.48 ± 0.0012
WS model with n=2000, k=2, p=0.5	-0.74 ± 0.0014	-0.29 ± 0.0030	0.00 ± 0.0000	0.00 ± 0.0000	0.00 ± 0.0000	0.00 ± 0.0000	-0.57 ± 0.0023	-0.24 ± 0.0039	0.00 ± 0.0000	0.00 ± 0.0000	0.00 ± 0.0000	0.00 ± 0.0000	-0.57 ± 0.0023	-0.24 ± 0.0039	0.00 ± 0.0000	0.00 ± 0.0000	0.00 ± 0.0000	0.00 ± 0.0000
WS model with n=2000, k=4, p=0.5	-0.89 ± 0.0004	-0.81 ± 0.0007	0.59 ± 0.0015	0.70 ± 0.0015	0.20 ± 0.0014	0.33 ± 0.0023	-0.72 ± 0.0014	-0.75 ± 0.0014	-0.06 ± 0.0022	-0.07 ± 0.0024	-0.06 ± 0.0016	-0.06 ± 0.0017	-0.89 ± 0.0005	-0.89 ± 0.0005	0.52 ± 0.0019	0.57 ± 0.0019	0.20 ± 0.0015	0.28 ± 0.0021
WS model with n=2000, k=6, p=0.5	-0.87 ± 0.0005	-0.83 ± 0.0007	0.74 ± 0.0011	0.80 ± 0.0009	0.36 ± 0.0012	0.45 ± 0.0014	-0.64 ± 0.0015	-0.67 ± 0.0015	-0.05 ± 0.0016	-0.07 ± 0.0018	-0.07 ± 0.0013	-0.08 ± 0.0014	-0.91 ± 0.0004	-0.91 ± 0.0003	0.62 ± 0.0014	0.66 ± 0.0015	0.34 ± 0.0012	0.40 ± 0.0014
WS model with n=2000, k=8, p=0.5	-0.86 ± 0.0006	-0.85 ± 0.0006	0.8 ± 0.0008	0.83 ± 0.0007	0.44 ± 0.0008	0.48 ± 0.0009	-0.56 ± 0.0015	-0.59 ± 0.0015	-0.04 ± 0.0016	-0.07 ± 0.0017	-0.07 ± 0.0014	-0.08 ± 0.0013	-0.92 ± 0.0003	-0.92 ± 0.0003	0.68 ± 0.0012	0.72 ± 0.0012	0.42 ± 0.0009	0.45 ± 0.0010
WS model with n=2000, k=10, p=0.5	-0.87 ± 0.0006	-0.87 ± 0.0006	0.83 ± 0.0006	0.84 ± 0.0005	0.49 ± 0.0007	0.49 ± 0.0007	-0.49 ± 0.0014	-0.52 ± 0.0015	-0.04 ± 0.0015	-0.07 ± 0.0016	-0.06 ± 0.0011	-0.08 ± 0.0011	-0.91 ± 0.0003	-0.91 ± 0.0003	0.73 ± 0.0012	0.75 ± 0.0011	0.46 ± 0.0009	0.48 ± 0.0009
WS model with n=5000, k=2, p=0.5	-0.74 ± 0.0010	-0.23 ± 0.0026	0.00 ± 0.0000	0.00 ± 0.0000	0.00 ± 0.0000	0.00 ± 0.0000	-0.57 ± 0.0013	-0.19 ± 0.0030	0.00 ± 0.0000	0.00 ± 0.0000	0.00 ± 0.0000	0.00 ± 0.0000	-0.57 ± 0.0013	-0.19 ± 0.0030	0.00 ± 0.0000	0.00 ± 0.0000	0.00 ± 0.0000	0.00 ± 0.0000
WS model with n=5000, k=4, p=0.5	-0.89 ± 0.0002	-0.81 ± 0.0004	0.6 ± 0.0010	0.71 ± 0.0009	0.20 ± 0.0009	0.33 ± 0.0014	-0.73 ± 0.0009	-0.76 ± 0.0009	-0.06 ± 0.0012	-0.07 ± 0.0012	-0.06 ± 0.0009	-0.06 ± 0.0009	-0.90 ± 0.0003	-0.89 ± 0.0003	0.52 ± 0.0011	0.57 ± 0.0011	0.20 ± 0.0009	0.28 ± 0.0012
WS model with n=5000, k=6, p=0.5	-0.89 ± 0.0003	-0.83 ± 0.0004	0.74 ± 0.0006	0.81 ± 0.0005	0.35 ± 0.0007	0.46 ± 0.0007	-0.66 ± 0.0010	-0.69 ± 0.0010	-0.05 ± 0.0010	-0.07 ± 0.0010	-0.07 ± 0.0008	-0.08 ± 0.0007	-0.93 ± 0.0002	-0.92 ± 0.0002	0.62 ± 0.0010	0.66 ± 0.0009	0.34 ± 0.0008	0.40 ± 0.0008
WS model with n=5000, k=8, p=0.5	-0.88 ± 0.0003	-0.85 ± 0.0004	0.80 ± 0.0004	0.85 ± 0.0003	0.44 ± 0.0005	0.49 ± 0.0005	-0.59 ± 0.0010	-0.62 ± 0.0010	-0.04 ± 0.0009	-0.07 ± 0.0009	-0.07 ± 0.0008	-0.08 ± 0.0007	-0.93 ± 0.0001	-0.93 ± 0.0001	0.68 ± 0.0008	0.71 ± 0.0008	0.41 ± 0.0006	0.45 ± 0.0007
WS model with n=5000, k=10, p=0.5	-0.88 ± 0.0003	-0.87 ± 0.0004	0.84 ± 0.0003	0.86 ± 0.0003	0.48 ± 0.0005	0.50 ± 0.0005	-0.53 ± 0.0009	-0.56 ± 0.0010	-0.03 ± 0.0007	-0.07 ± 0.0008	-0.06 ± 0.0007	-0.07 ± 0.0006	-0.93 ± 0.0001	-0.93 ± 0.0001	0.72 ± 0.0007	0.75 ± 0.0007	0.46 ± 0.0005	0.48 ± 0.0006
BA model with n=1000, m=2	-0.73 ± 0.0022	-0.53 ± 0.0023	-0.09 ± 0.0029	-0.08 ± 0.0027	-0.11 ± 0.0019	-0.06 ± 0.0016	-0.76 ± 0.0023	-0.73 ± 0.0027	-0.30 ± 0.0029	-0.43 ± 0.0040	-0.16 ± 0.0020	-0.24 ± 0.0030	-0.77 ± 0.0022	-0.72 ± 0.0029	-0.26 ± 0.0030	-0.39 ± 0.0041	-0.15 ± 0.0020	-0.21 ± 0.0031
BA model with n=1000, m=3	-0.63 ± 0.0016	-0.40 ± 0.0015	0.03 ± 0.0025	0.03 ± 0.0019	0.00 ± 0.0000	0.03 ± 0.0010	-0.81 ± 0.0017	-0.84 ± 0.0015	-0.41 ± 0.0023	-0.55 ± 0.0023	-0.27 ± 0.0019	-0.31 ± 0.0033	-0.82 ± 0.0016	-0.82 ± 0.0017	-0.36 ± 0.0023	-0.49 ± 0.0024	-0.25 ± 0.0019	-0.26 ± 0.0033
BA model with n=1000, m=4	-0.45 ± 0.0022	-0.24 ± 0.0018	0.18 ± 0.0028	0.18 ± 0.0022	0.14 ± 0.0020	0.12 ± 0.0015	-0.83 ± 0.0013	-0.88 ± 0.0009	-0.48 ± 0.0019	-0.61 ± 0.0015	-0.35 ± 0.0016	-0.35 ± 0.0032	-0.84 ± 0.0012	-0.88 ± 0.0011	-0.43 ± 0.0020	-0.54 ± 0.0016	-0.33 ± 0.0017	-0.29 ± 0.0031
BA model with n=1000, m=5	-0.30 ± 0.0023	-0.11 ± 0.0019	0.30 ± 0.0022	0.33 ± 0.0019	0.25 ± 0.0018	0.21 ± 0.0019	-0.85 ± 0.0011	-0.90 ± 0.0005	-0.54 ± 0.0015	-0.66 ± 0.0010	-0.41 ± 0.0015	-0.39 ± 0.0022	-0.86 ± 0.0010	-0.90 ± 0.0006	-0.48 ± 0.0016	-0.57 ± 0.0011	-0.39 ± 0.0016	-0.32 ± 0.0021
BA model with n=2000, m=2	-0.71 ± 0.0021	-0.49 ± 0.0022	-0.09 ± 0.0022	-0.09 ± 0.002	-0.09 ± 0.0015	-0.05 ± 0.0013	-0.76 ± 0.0020	-0.69 ± 0.0028	-0.26 ± 0.0022	-0.40 ± 0.0034	-0.12 ± 0.0015	-0.20 ± 0.0028	-0.77 ± 0.0020	-0.68 ± 0.0029	-0.23 ± 0.0022	-0.37 ± 0.0034	-0.12 ± 0.0015	-0.19 ± 0.0028
BA model with n=2000, m=3	-0.65 ± 0.0014	-0.38 ± 0.0014	-0.02 ± 0.0020	0.00 ± 0.0000	-0.03 ± 0.0014	0.01 ± 0.0007	-0.81 ± 0.0015	-0.81 ± 0.0016	-0.35 ± 0.0019	-0.50 ± 0.0019	-0.21 ± 0.0014	-0.27 ± 0.0028	-0.82 ± 0.0014	-0.79 ± 0.0017	-0.32 ± 0.0019	-0.46 ± 0.0019	-0.21 ± 0.0014	-0.24 ± 0.0029
BA model with n=2000, m=4	-0.50 ± 0.0014	-0.23 ± 0.0013	0.12 ± 0.0019	0.13 ± 0.0014	0.10 ± 0.0013	0.09 ± 0.0009	-0.83 ± 0.0012	-0.87 ± 0.0012	-0.43 ± 0.0015	-0.57 ± 0.0013	-0.28 ± 0.0013	-0.30 ± 0.0025	-0.84 ± 0.0012	-0.85 ± 0.0013	-0.39 ± 0.0016	-0.52 ± 0.0013	-0.27 ± 0.0013	-0.26 ± 0.0025
BA model with n=2000, m=5	-0.34 ± 0.0016	-0.09 ± 0.0013	0.24 ± 0.0016	0.27 ± 0.0013	0.20 ± 0.0010	0.17 ± 0.0013	-0.84 ± 0.0011	-0.90 ± 0.0007	-0.48 ± 0.0013	-0.61 ± 0.0009	-0.34 ± 0.0012	-0.34 ± 0.0019	-0.85 ± 0.0010	-0.89 ± 0.0009	-0.44 ± 0.0013	-0.56 ± 0.0010	-0.33 ± 0.0012	-0.29 ± 0.0019
BA model with n=5000, m=2	-0.68 ± 0.0020	-0.44 ± 0.0021	-0.08 ± 0.0016	-0.09 ± 0.0014	-0.07 ± 0.0010	-0.04 ± 0.0009	-0.76 ± 0.0019	-0.64 ± 0.0025	-0.20 ± 0.0017	-0.35 ± 0.0029	-0.09 ± 0.0010	-0.17 ± 0.0024	-0.76 ± 0.0018	-0.63 ± 0.0025	-0.19 ± 0.0017	-0.34 ± 0.0029	-0.09 ± 0.0010	-0.16 ± 0.0024
BA model with n=5000, m=3	-0.65 ± 0.0014	-0.36 ± 0.0015	-0.06 ± 0.0011	-0.03 ± 0.0008	-0.05 ± 0.0008	0.00 ± 0.0000	-0.81 ± 0.0012	-0.76 ± 0.0017	-0.29 ± 0.0012	-0.45 ± 0.0016	-0.15 ± 0.0009	-0.22 ± 0.0021	-0.81 ± 0.0012	-0.75 ± 0.0017	-0.27 ± 0.0012	-0.43 ± 0.0016	-0.15 ± 0.0009	-0.20 ± 0.0021
BA model with n=5000, m=4	-0.56 ± 0.0010	-0.24 ± 0.0011	0.05 ± 0.0010	0.07 ± 0.0007	0.05 ± 0.0008	0.06 ± 0.0005	-0.83 ± 0.0012	-0.82 ± 0.0012	-0.35 ± 0.0012	-0.51 ± 0.0012	-0.21 ± 0.0010	-0.25 ± 0.0019	-0.83 ± 0.0011	-0.81 ± 0.0013	-0.33 ± 0.0012	-0.48 ± 0.0012	-0.20 ± 0.0010	-0.23 ± 0.0019
BA model with n=5000, m=5	-0.41 ± 0.0009	-0.09 ± 0.0007	0.15 ± 0.0008	0.19 ± 0.0007	0.13 ± 0.0006	0.12 ± 0.0009	-0.84 ± 0.0008	-0.86 ± 0.0009	-0.40 ± 0.0009	-0.55 ± 0.0007	-0.26 ± 0.0008	-0.28 ± 0.0018	-0.84 ± 0.0008	-0.85 ± 0.0010	-0.38 ± 0.0009	-0.52 ± 0.0007	-0.25 ± 0.0008	-0.25 ± 0.0017
HGG model with n=1000, k=3,γ=2, T=0	-0.47 ± 0.0000	-0.31 ± 0.0000	-0.30 ± 0.0000	-0.15 ± 0.0000	-0.15 ± 0.0000	-0.01 ± 0.0000	-0.67 ± 0.0000	-0.58 ± 0.0000	-0.04 ± 0.0000	-0.02 ± 0.0000	-0.18 ± 0.0000	-0.07 ± 0.0000	-0.76 ± 0.0000	-0.53 ± 0.0000	0.27 ± 0.0000	0.10 ± 0.0000	-0.07 ± 0.0000	0.00 ± 0.0000
HGG model with n=1000, k=5, γ=2, T=0	-0.62 ± 0.0000	-0.38 ± 0.0000	-0.20 ± 0.0000	-0.11 ± 0.0000	-0.13 ± 0.0000	0.00 ± 0.0000	-0.73 ± 0.0000	-0.68 ± 0.0000	-0.08 ± 0.0000	-0.03 ± 0.0000	-0.17 ± 0.0000	-0.06 ± 0.0000	-0.81 ± 0.0000	-0.65 ± 0.0000	0.20 ± 0.0000	0.11 ± 0.0000	-0.10 ± 0.0000	0.01 ± 0.0000
HGG model with n=1000, k=7, γ=2, T=0	-0.71 ± 0.0000	-0.43 ± 0.0000	-0.12 ± 0.0000	-0.07 ± 0.0000	-0.09 ± 0.0000	0.01 ± 0.0000	-0.77 ± 0.0000	-0.73 ± 0.0000	-0.10 ± 0.0000	-0.05 ± 0.0000	-0.15 ± 0.0000	-0.06 ± 0.0000	-0.84 ± 0.0000	-0.72 ± 0.0000	0.17 ± 0.0000	0.11 ± 0.0000	-0.09 ± 0.0000	0.02 ± 0.0000
HGG model with n=1000, k=9, γ=2, T=0	-0.77 ± 0.0000	-0.48 ± 0.0000	-0.06 ± 0.0000	-0.04 ± 0.0000	-0.06 ± 0.0000	0.01 ± 0.0000	-0.78 ± 0.0000	-0.77 ± 0.0000	-0.13 ± 0.0000	-0.07 ± 0.0000	-0.12 ± 0.0000	-0.06 ± 0.0000	-0.86 ± 0.0000	-0.77 ± 0.0000	0.15 ± 0.0000	0.12 ± 0.0000	-0.07 ± 0.0000	0.02 ± 0.0000
HGG model with n=1000, k=10, γ=2, T=0	-0.78 ± 0.0000	-0.49 ± 0.0000	-0.03 ± 0.0000	-0.03 ± 0.0000	-0.06 ± 0.0000	0.01 ± 0.0000	-0.79 ± 0.0000	-0.78 ± 0.0000	-0.15 ± 0.0000	-0.08 ± 0.0000	-0.12 ± 0.0000	-0.06 ± 0.0000	-0.87 ± 0.0000	-0.78 ± 0.0000	0.14 ± 0.0000	0.12 ± 0.0000	-0.08 ± 0.0000	0.02 ± 0.0000
HGG model with n=2000, k=3, γ=2, T=0	-0.42 ± 0.0000	-0.29 ± 0.0000	-0.36 ± 0.0000	-0.16 ± 0.0000	-0.12 ± 0.0000	-0.01 ± 0.0000	-0.57 ± 0.0000	-0.49 ± 0.0000	-0.11 ± 0.0000	-0.04 ± 0.0000	-0.16 ± 0.0000	-0.07 ± 0.0000	-0.66 ± 0.0000	-0.45 ± 0.0000	0.15 ± 0.0000	0.07 ± 0.0000	-0.07 ± 0.0000	0.00 ± 0.0000
HGG model with n=2000, k=5, γ=2, T=0	-0.53 ± 0.0000	-0.31 ± 0.0000	-0.27 ± 0.0000	-0.12 ± 0.0000	-0.08 ± 0.0000	0.00 ± 0.0000	-0.64 ± 0.0000	-0.54 ± 0.0000	-0.10 ± 0.0000	-0.04 ± 0.0000	-0.11 ± 0.0000	-0.07 ± 0.0000	-0.73 ± 0.0000	-0.51 ± 0.0000	0.14 ± 0.0000	0.07 ± 0.0000	-0.05 ± 0.0000	0.00 ± 0.0000
HGG model with n=2000, k=7, γ=2, T=0	-0.60 ± 0.0000	-0.34 ± 0.0000	-0.24 ± 0.0000	-0.11 ± 0.0000	-0.05 ± 0.0000	0.01 ± 0.0000	-0.67 ± 0.0000	-0.58 ± 0.0000	-0.13 ± 0.0000	-0.06 ± 0.0000	-0.09 ± 0.0000	-0.06 ± 0.0000	-0.76 ± 0.0000	-0.56 ± 0.0000	0.09 ± 0.0000	0.07 ± 0.0000	-0.04 ± 0.0000	0.01 ± 0.0000
HGG model with n=2000, k=9, γ=2, T=0	-0.66 ± 0.0000	-0.37 ± 0.0000	-0.20 ± 0.0000	-0.09 ± 0.0000	-0.04 ± 0.0000	0.01 ± 0.0000	-0.69 ± 0.0000	-0.62 ± 0.0000	-0.16 ± 0.0000	-0.08 ± 0.0000	-0.08 ± 0.0000	-0.06 ± 0.0000	-0.77 ± 0.0000	-0.60 ± 0.0000	0.06 ± 0.0000	0.07 ± 0.0000	-0.04 ± 0.0000	0.01 ± 0.0000
HGG model with n=2000, k=10, γ=2, T=0	-0.68 ± 0.0000	-0.39 ± 0.0000	-0.19 ± 0.0000	-0.09 ± 0.0000	-0.03 ± 0.0000	0.01 ± 0.0000	-0.70 ± 0.0000	-0.64 ± 0.0000	-0.17 ± 0.0000	-0.08 ± 0.0000	-0.07 ± 0.0000	-0.06 ± 0.0000	-0.78 ± 0.0000	-0.62 ± 0.0000	0.05 ± 0.0000	0.07 ± 0.0000	-0.03 ± 0.0000	0.01 ± 0.0000
HGG model with n=5000, k=3, γ=2, T=0	-0.32 ± 0.0000	-0.14 ± 0.0000	-0.40 ± 0.0000	-0.2 ± 0.0000	-0.06 ± 0.0000	0.00 ± 0.0000	-0.54 ± 0.0000	-0.28 ± 0.0000	-0.06 ± 0.0000	-0.07 ± 0.0000	-0.11 ± 0.0000	-0.06 ± 0.0000	-0.62 ± 0.0000	-0.21 ± 0.0000	0.12 ± 0.0000	0.06 ± 0.0000	-0.06 ± 0.0000	0.01 ± 0.0000
HGG model with n=5000, k=5, γ=2, T=0	-0.44 ± 0.0000	-0.15 ± 0.0000	-0.31 ± 0.0000	-0.15 ± 0.0000	-0.05 ± 0.0000	0.01 ± 0.0000	-0.62 ± 0.0000	-0.31 ± 0.0000	-0.05 ± 0.0000	-0.06 ± 0.0000	-0.09 ± 0.0000	-0.05 ± 0.0000	-0.69 ± 0.0000	-0.25 ± 0.0000	0.12 ± 0.0000	0.07 ± 0.0000	-0.05 ± 0.0000	0.01 ± 0.0000
HGG model with n=5000, k=7, γ=2, T=0	-0.53 ± 0.0000	-0.18 ± 0.0000	-0.25 ± 0.0000	-0.11 ± 0.0000	-0.05 ± 0.0000	0.01 ± 0.0000	-0.67 ± 0.0000	-0.35 ± 0.0000	-0.06 ± 0.0000	-0.06 ± 0.0000	-0.08 ± 0.0000	-0.05 ± 0.0000	-0.73 ± 0.0000	-0.29 ± 0.0000	0.10 ± 0.0000	0.07 ± 0.0000	-0.05 ± 0.0000	0.01 ± 0.0000
HGG model with n=5000, k=9, γ=2, T=0	-0.58 ± 0.0000	-0.20 ± 0.0000	-0.20 ± 0.0000	-0.09 ± 0.0000	-0.04 ± 0.0000	0.01 ± 0.0000	-0.70 ± 0.0000	-0.40 ± 0.0000	-0.06 ± 0.0000	-0.06 ± 0.0000	-0.08 ± 0.0000	-0.04 ± 0.0000	-0.76 ± 0.0000	-0.34 ± 0.0000	0.10 ± 0.0000	0.07 ± 0.0000	-0.06 ± 0.0000	0.01 ± 0.0000
HGG model with n=5000, k=10, γ=2, T=0	-0.60 ± 0.0000	-0.22 ± 0.0000	-0.19 ± 0.0000	-0.09 ± 0.0000	-0.04 ± 0.0000	0.01 ± 0.0000	-0.71 ± 0.0000	-0.42 ± 0.0000	-0.07 ± 0.0000	-0.06 ± 0.0000	-0.08 ± 0.0000	-0.04 ± 0.0000	-0.77 ± 0.0000	-0.36 ± 0.0000	0.09 ± 0.0000	0.07 ± 0.0000	-0.05 ± 0.0000	0.01 ± 0.0000

## Sheet: Table S5
Supplementary Table S5: Comparison of Ollivier-Ricci curvature (OR), Forman-Ricci curvature (FR) and Augmented Forman-Ricci curvature (AFR) of vertices with other vertex-based measures, degree, betweenness centrality (BC) and clustering coefficient (CC), in model and real networks. In this table, we report both the Spearman correlation and Pearson correlation between the vertex-based measures. In…
Network	OR with						FR with						AFR with
	Degree		BC		CC		Degree		BC		CC		Degree		BC		CC
	Spearman	Pearson	Spearman	Pearson	Spearman	Pearson	Spearman	Pearson	Spearman	Pearson	Spearman	Pearson	Spearman	Pearson	Spearman	Pearson	Spearman	Pearson
Real networks
Autonomous systems	-0.854608	-0.989766	-0.704528	-0.97839	-0.390705	0.019632	-0.509319	-0.89731	-0.378541	-0.869814	-0.553847	-0.001155	-0.504988	-0.89551	-0.377014	-0.867838	-0.547589	-0.001235
PGP	-0.121656	-0.332283	-0.489552	-0.745022	0.291048	0.261609	-0.734796	-0.851321	-0.507845	-0.677265	-0.512632	-0.08382	-0.347419	-0.616679	-0.459287	-0.797041	-0.045243	0.030538
US Power Grid	-0.679704	-0.75516	-0.801212	-0.362194	0.02505	0.222545	-0.794446	-0.874199	-0.616953	-0.243258	-0.48619	-0.133265	-0.693949	-0.829586	-0.676773	-0.277028	-0.125267	0.058925
Astrophysics co-authorship	-0.385923	-0.666605	-0.724826	-0.791328	0.619301	0.515059	-0.954988	-0.893465	-0.641414	-0.733476	0.248542	0.225343	-0.643785	-0.800814	-0.659659	-0.771396	0.414579	0.245735
Chicago Road	-0.333342	-0.391585	-0.341832	-0.676639	0	0	-0.41605	-0.946354	-0.41693	-0.504782	0	0	-0.41605	-0.946354	-0.41693	-0.504782	0	0
Yeast protein interactions	-0.53889	-0.797356	-0.667856	-0.870569	-0.050487	0.145317	-0.573593	-0.826095	-0.56196	-0.7511	-0.329489	-0.000648	-0.447462	-0.80196	-0.539217	-0.741333	-0.067479	0.038064
Euro Road	-0.818271	-0.87743	-0.751451	-0.510277	-0.222543	-0.028125	-0.820218	-0.899862	-0.639054	-0.469969	-0.379519	-0.197907	-0.798102	-0.878495	-0.645622	-0.485491	-0.2374	-0.045507
Human protein interactions	-0.76913	-0.401045	-0.782566	-0.300271	-0.234617	0.101267	-0.705381	-0.864058	-0.649345	-0.87148	-0.430421	0.018125	-0.669813	-0.854181	-0.636519	-0.866162	-0.344773	0.025619
Hamsterster friendship	-0.874337	-0.91347	-0.872274	-0.900812	-0.301316	0.109805	-0.924839	-0.906239	-0.762217	-0.855086	-0.452945	0.040125	-0.914402	-0.906066	-0.75923	-0.865623	-0.418096	0.045052
Email communication	-0.800873	-0.844892	-0.881506	-0.917193	0.056742	0.260062	-0.974255	-0.948097	-0.866958	-0.890927	-0.305724	0.08801	-0.931198	-0.924796	-0.87547	-0.930255	-0.185271	0.136397
PDZ domain interactions	-0.503883	-0.701811	-0.583396	-0.849068	-0.121327	-0.008841	-0.616922	-0.882393	-0.64184	-0.843076	-0.137696	0.005052	-0.612069	-0.880638	-0.6444	-0.841041	-0.089208	0.017763
Adjective-Noun adjacency	-0.573021	-0.783545	-0.761224	-0.844988	0.065609	0.160654	-0.959156	-0.93842	-0.837058	-0.96182	-0.502761	-0.02959	-0.950598	-0.938555	-0.844212	-0.969498	-0.452537	-0.014476
Dolphin	-0.035288	-0.056535	-0.38599	-0.607667	0.443942	0.487836	-0.977051	-0.964489	-0.774319	-0.534966	-0.446801	-0.319066	-0.731032	-0.768124	-0.722027	-0.691872	-0.039311	0.052526
Contiguous US States	-0.586258	-0.651126	-0.738802	-0.816694	0.714981	0.519456	-0.976663	-0.95982	-0.824716	-0.801288	0.552911	0.51845	-0.778316	-0.804106	-0.789774	-0.818458	0.704574	0.503926
Zachary karate club	0.098676	-0.387456	-0.090637	-0.649068	0.346616	0.301145	-0.838804	-0.974976	-0.757656	-0.944454	0.403152	0.461544	-0.466346	-0.887855	-0.60357	-0.926993	0.515396	0.461836
Jazz musicians	0.78493	0.682037	0.34309	-0.035547	0.080705	0.120297	-0.994487	-0.965992	-0.718406	-0.682108	0.333872	0.300717	-0.486313	-0.67159	-0.564914	-0.831029	0.562902	0.400986
Zebra	0.781439	0.86311	0.350205	-0.245519	-0.327722	0.202924	-0.942629	-0.993221	-0.726037	-0.142391	0.70246	0.150139	0.762912	0.876416	0.334947	-0.216561	-0.312453	0.151178
Model Networks
ER model with n=1000, p= 0.003	-0.94 ± 0.0005	-0.95 ± 0.0004	-0.94 ± 0.0006	-0.92 ± 0.0007	-0.07 ± 0.0041	0.01 ± 0.0041	-0.94 ± 0.0005	-0.93 ± 0.0004	-0.94 ± 0.0007	-0.96 ± 0.0007	-0.13 ± 0.0040	-0.04 ± 0.0037	-0.94 ± 0.0006	-0.93 ± 0.0004	-0.94 ± 0.0007	-0.96 ± 0.0006	-0.08 ± 0.0043	0.00 ± 0.0000
ER model with n=1000, p= 0.005	-0.98 ± 0.0002	-0.98 ± 0.0001	-0.97 ± 0.0003	-0.94 ± 0.0004	-0.14 ± 0.0035	0.02 ± 0.0037	-0.98 ± 0.0002	-0.96 ± 0.0002	-0.97 ± 0.0004	-0.98 ± 0.0003	-0.20 ± 0.0035	-0.03 ± 0.0035	-0.98 ± 0.0002	-0.96 ± 0.0002	-0.97 ± 0.0004	-0.98 ± 0.0003	-0.16 ± 0.0036	0.01 ± 0.0031
ER model with n=1000, p= 0.007	-0.98 ± 0.0001	-0.99 ± 0.0001	-0.98 ± 0.0003	-0.95 ± 0.0004	-0.18 ± 0.0031	0.03 ± 0.0040	-0.99 ± 0.0001	-0.97 ± 0.0002	-0.98 ± 0.0003	-0.98 ± 0.0002	-0.26 ± 0.0031	-0.02 ± 0.0038	-0.99 ± 0.0001	-0.97 ± 0.0002	-0.98 ± 0.0003	-0.98 ± 0.0002	-0.21 ± 0.0032	0.01 ± 0.0035
ER model with n=1000, p= 0.01	-0.98 ± 0.0002	-0.98 ± 0.0002	-0.98 ± 0.0002	-0.96 ± 0.0003	-0.16 ± 0.0037	0.06 ± 0.0039	-0.99 ± 0.0001	-0.98 ± 0.0001	-0.98 ± 0.0002	-0.98 ± 0.0001	-0.25 ± 0.0037	-0.02 ± 0.0037	-0.99 ± 0.0001	-0.98 ± 0.0001	-0.98 ± 0.0002	-0.99 ± 0.0001	-0.21 ± 0.0038	0.02 ± 0.0036
ER model with n=2000, p= 0.0015	-0.94 ± 0.0004	-0.95 ± 0.0003	-0.95 ± 0.0004	-0.93 ± 0.0005	-0.05 ± 0.0027	0.01 ± 0.0028	-0.94 ± 0.0004	-0.93 ± 0.0004	-0.95 ± 0.0005	-0.96 ± 0.0005	-0.09 ± 0.0025	-0.03 ± 0.0025	-0.94 ± 0.0004	-0.93 ± 0.0004	-0.95 ± 0.0005	-0.96 ± 0.0005	-0.06 ± 0.0029	0.00 ± 0.0000
ER model with n=2000, p= 0.0025	-0.98 ± 0.0001	-0.99 ± 0.0001	-0.97 ± 0.0002	-0.95 ± 0.0003	-0.10 ± 0.0026	0.02 ± 0.0027	-0.98 ± 0.0001	-0.96 ± 0.0002	-0.98 ± 0.0002	-0.98 ± 0.0001	-0.14 ± 0.0027	-0.02 ± 0.0026	-0.98 ± 0.0001	-0.96 ± 0.0002	-0.98 ± 0.0002	-0.98 ± 0.0001	-0.11 ± 0.0027	0.01 ± 0.0023
ER model with n=2000, p= 0.0035	-0.99 ± 0.0001	-0.99 ± 0.0000	-0.98 ± 0.0001	-0.96 ± 0.0002	-0.15 ± 0.0020	0.03 ± 0.0029	-0.99 ± 0.0001	-0.97 ± 0.0001	-0.99 ± 0.0001	-0.99 ± 0.0001	-0.20 ± 0.0019	-0.01 ± 0.0026	-0.99 ± 0.0001	-0.97 ± 0.0001	-0.99 ± 0.0001	-0.99 ± 0.0001	-0.17 ± 0.0020	0.01 ± 0.0024
ER model with n=2000, p= 0.005	-0.99 ± 0.0001	-0.99 ± 0.0001	-0.99 ± 0.0001	-0.97 ± 0.0002	-0.18 ± 0.0019	0.04 ± 0.0025	-0.99 ± 0.0000	-0.98 ± 0.0001	-0.99 ± 0.0001	-0.99 ± 0.0001	-0.23 ± 0.0019	-0.01 ± 0.0023	-0.99 ± 0.0000	-0.98 ± 0.0001	-0.99 ± 0.0001	-0.99 ± 0.0001	-0.20 ± 0.0019	0.01 ± 0.0022
ER model with n=2000, p= 0.0055	-0.99 ± 0.0001	-0.99 ± 0.0001	-0.99 ± 0.0001	-0.97 ± 0.0002	-0.17 ± 0.0021	0.04 ± 0.0026	-0.99 ± 0.0000	-0.98 ± 0.0001	-0.99 ± 0.0001	-0.99 ± 0.0001	-0.23 ± 0.0021	-0.01 ± 0.0024	-0.99 ± 0.0000	-0.98 ± 0.0001	-0.99 ± 0.0001	-0.99 ± 0.0001	-0.20 ± 0.0022	0.02 ± 0.0023
ER model with n=5000, p= 0.0006	-0.95 ± 0.0008	-0.95 ± 0.0018	-0.96 ± 0.0004	-0.92 ± 0.0027	0.00 ± 0.0000	0.00 ± 0.0000	-0.94 ± 0.0003	-0.93 ± 0.0002	-0.96 ± 0.0003	-0.96 ± 0.0003	0.00 ± 0.0000	0.0 ± 0.0000	-0.94 ± 0.0003	-0.93 ± 0.0002	-0.96 ± 0.0003	-0.96 ± 0.0003	0.00 ± 0.0000	0.00 ± 0.0000
ER model with n=5000, p= 0.001	-0.98 ± 0.0011	-0.99 ± 0.0026	-0.98 ± 0.0008	-0.94 ± 0.0036	-0.07 ± 0.0018	0.01 ± 0.0018	-0.98 ± 0.0001	-0.96 ± 0.0001	-0.99 ± 0.0001	-0.99 ± 0.0001	-0.09 ± 0.0017	-0.01 ± 0.0016	-0.98 ± 0.0001	-0.96 ± 0.0001	-0.99 ± 0.0001	-0.99 ± 0.0001	-0.07 ± 0.0017	0.00 ± 0.0000
ER model with n=5000, p= 0.0014	-0.99 ± 0.0000	-1.00 ± 0.0000	-0.99 ± 0.0001	-0.96 ± 0.0001	-0.10 ± 0.0015	0.01 ± 0.0017	-0.99 ± 0.0000	-0.97 ± 0.0001	-0.99 ± 0.0001	-0.99 ± 0.0000	-0.13 ± 0.0015	-0.01 ± 0.0016	-0.99 ± 0.0000	-0.97 ± 0.0001	-0.99 ± 0.0001	-0.99 ± 0.0000	-0.11 ± 0.0016	0.01 ± 0.0015
ER model with n=5000, p= 0.002	-0.99 ± 0.0000	-1.00 ± 0.0000	-0.99 ± 0.0000	-0.97 ± 0.0001	-0.14 ± 0.0014	0.02 ± 0.0014	-0.99 ± 0.0000	-0.98 ± 0.0001	-0.99 ± 0.0000	-0.99 ± 0.0000	-0.17 ± 0.0015	-0.01 ± 0.0014	-0.99 ± 0.0000	-0.98 ± 0.0001	-0.99 ± 0.0000	-0.99 ± 0.0000	-0.16 ± 0.0015	0.01 ± 0.0013
WS model with n=1000, k=2, p=0.5	-0.71 ± 0.0017	-0.76 ± 0.0016	-0.82 ± 0.0010	-0.50 ± 0.0046	0.00 ± 0.0000	0.00 ± 0.0000	-0.75 ± 0.0014	-0.82 ± 0.0009	-0.73 ± 0.0022	-0.43 ± 0.0060	0.00 ± 0.0000	0.0 ± 0.0000	-0.75 ± 0.0014	-0.82 ± 0.0009	-0.73 ± 0.0022	-0.43 ± 0.0060	0.00 ± 0.0000	0.00 ± 0.0000
WS model with n=1000, k=4, p=0.5	-0.83 ± 0.0013	-0.86 ± 0.0011	-0.95 ± 0.0004	-0.94 ± 0.0004	0.29 ± 0.0042	0.46 ± 0.0030	-0.96 ± 0.0003	-0.96 ± 0.0002	-0.92 ± 0.0008	-0.93 ± 0.0007	-0.15 ± 0.0037	0.10 ± 0.0029	-0.87 ± 0.0011	-0.89 ± 0.0007	-0.97 ± 0.0003	-0.97 ± 0.0003	0.22 ± 0.0043	0.35 ± 0.0027
WS model with n=1000, k=6, p=0.5	-0.83 ± 0.0015	-0.84 ± 0.0014	-0.96 ± 0.0003	-0.95 ± 0.0003	0.42 ± 0.0040	0.54 ± 0.0029	-0.98 ± 0.0001	-0.98 ± 0.0001	-0.92 ± 0.0008	-0.93 ± 0.0007	-0.02 ± 0.0041	0.13 ± 0.003	-0.90 ± 0.0010	-0.91 ± 0.0007	-0.98 ± 0.0002	-0.98 ± 0.0002	0.31 ± 0.0042	0.41 ± 0.0029
WS model with n=1000, k=8, p=0.5	-0.81 ± 0.0015	-0.83 ± 0.0014	-0.96 ± 0.0003	-0.95 ± 0.0003	0.51 ± 0.0031	0.58 ± 0.0026	-0.98 ± 0.0001	-0.98 ± 0.0001	-0.91 ± 0.0008	-0.93 ± 0.0007	0.05 ± 0.0037	0.14 ± 0.0031	-0.91 ± 0.0009	-0.92 ± 0.0007	-0.98 ± 0.0002	-0.98 ± 0.0001	0.38 ± 0.0035	0.43 ± 0.0029
WS model with n=1000, k=10, p=0.5	-0.79 ± 0.0016	-0.81 ± 0.0014	-0.95 ± 0.0004	-0.95 ± 0.0003	0.57 ± 0.0028	0.61 ± 0.0023	-0.99 ± 0.0001	-0.99 ± 0.0001	-0.91 ± 0.0008	-0.93 ± 0.0006	0.09 ± 0.0034	0.16 ± 0.0029	-0.92 ± 0.0008	-0.93 ± 0.0006	-0.98 ± 0.0002	-0.98 ± 0.0001	0.41 ± 0.0032	0.45 ± 0.0026
WS model with n=2000, k=2, p=0.5	-0.70 ± 0.0011	-0.76 ± 0.0010	-0.82 ± 0.0008	-0.43 ± 0.0041	0.00 ± 0.0000	0.00 ± 0.0000	-0.75 ± 0.0010	-0.82 ± 0.0006	-0.72 ± 0.0017	-0.37 ± 0.0049	0.00 ± 0.0000	0.0 ± 0.0000	-0.75 ± 0.0010	-0.82 ± 0.0006	-0.72 ± 0.0017	-0.37 ± 0.0049	0.00 ± 0.0000	0.00 ± 0.0000
WS model with n=2000, k=4, p=0.5	-0.84 ± 0.0011	-0.86 ± 0.0009	-0.96 ± 0.0002	-0.94 ± 0.0003	0.28 ± 0.0028	0.46 ± 0.0020	-0.96 ± 0.0001	-0.96 ± 0.0002	-0.92 ± 0.0006	-0.93 ± 0.0005	-0.16 ± 0.0025	0.10 ± 0.0020	-0.88 ± 0.0009	-0.90 ± 0.0006	-0.97 ± 0.0002	-0.97 ± 0.0002	0.22 ± 0.0029	0.34 ± 0.0018
WS model with n=2000, k=6, p=0.5	-0.83 ± 0.0011	-0.85 ± 0.0010	-0.96 ± 0.0002	-0.95 ± 0.0003	0.42 ± 0.0025	0.54 ± 0.0020	-0.98 ± 0.0001	-0.98 ± 0.0001	-0.92 ± 0.0006	-0.93 ± 0.0005	-0.02 ± 0.0024	0.13 ± 0.0020	-0.90 ± 0.0007	-0.92 ± 0.0005	-0.98 ± 0.0001	-0.98 ± 0.0001	0.31 ± 0.0025	0.41 ± 0.0019
WS model with n=2000, k=8, p=0.5	-0.82 ± 0.0011	-0.84 ± 0.0010	-0.96 ± 0.0002	-0.96 ± 0.0002	0.51 ± 0.0023	0.58 ± 0.0018	-0.98 ± 0.0001	-0.98 ± 0.0001	-0.91 ± 0.0006	-0.93 ± 0.0005	0.06 ± 0.0026	0.15 ± 0.0022	-0.92 ± 0.0006	-0.92 ± 0.0005	-0.98 ± 0.0001	-0.99 ± 0.0001	0.38 ± 0.0025	0.44 ± 0.0019
WS model with n=2000, k=10, p=0.5	-0.81 ± 0.0011	-0.83 ± 0.0009	-0.96 ± 0.0002	-0.96 ± 0.0002	0.56 ± 0.0023	0.61 ± 0.0019	-0.99 ± 0.0000	-0.99 ± 0.0001	-0.91 ± 0.0006	-0.93 ± 0.0005	0.09 ± 0.0029	0.16 ± 0.0024	-0.92 ± 0.0006	-0.93 ± 0.0005	-0.98 ± 0.0001	-0.99 ± 0.0001	0.41 ± 0.0027	0.45 ± 0.0022
WS model with n=5000, k=2, p=0.5	-0.71 ± 0.0008	-0.76 ± 0.0006	-0.82 ± 0.0005	-0.35 ± 0.0037	0.00 ± 0.0000	0.00 ± 0.0000	-0.75 ± 0.0007	-0.82 ± 0.0004	-0.72 ± 0.0010	-0.30 ± 0.0040	0.00 ± 0.0000	0.00 ± 0.0000	-0.75 ± 0.0007	-0.82 ± 0.0004	-0.72 ± 0.0010	-0.3 ± 0.0040	0.00 ± 0.0000	0.00 ± 0.0000
WS model with n=5000, k=4, p=0.5	-0.84 ± 0.0007	-0.86 ± 0.0006	-0.96 ± 0.0001	-0.94 ± 0.0002	0.28 ± 0.0015	0.46 ± 0.0013	-0.96 ± 0.0001	-0.96 ± 0.0001	-0.92 ± 0.0004	-0.93 ± 0.0004	-0.15 ± 0.0013	0.10 ± 0.0011	-0.88 ± 0.0006	-0.89 ± 0.0004	-0.97 ± 0.0001	-0.97 ± 0.0001	0.22 ± 0.0016	0.34 ± 0.0011
WS model with n=5000, k=6, p=0.5	-0.84 ± 0.0007	-0.86 ± 0.0006	-0.97 ± 0.0001	-0.96 ± 0.0001	0.41 ± 0.0016	0.53 ± 0.0011	-0.98 ± 0.0000	-0.98 ± 0.0001	-0.92 ± 0.0004	-0.93 ± 0.0003	-0.03 ± 0.0015	0.13 ± 0.0013	-0.91 ± 0.0005	-0.92 ± 0.0003	-0.98 ± 0.0001	-0.98 ± 0.0001	0.31 ± 0.0016	0.41 ± 0.0011
WS model with n=5000, k=8, p=0.5	-0.83 ± 0.0007	-0.85 ± 0.0006	-0.97 ± 0.0001	-0.96 ± 0.0001	0.51 ± 0.0013	0.58 ± 0.0011	-0.98 ± 0.0000	-0.98 ± 0.0000	-0.91 ± 0.0004	-0.93 ± 0.0003	0.05 ± 0.0014	0.15 ± 0.0012	-0.92 ± 0.0004	-0.92 ± 0.0003	-0.99 ± 0.0001	-0.99 ± 0.0000	0.38 ± 0.0013	0.43 ± 0.0011
WS model with n=5000, k=10, p=0.5	-0.82 ± 0.0007	-0.84 ± 0.0006	-0.97 ± 0.0001	-0.96 ± 0.0001	0.56 ± 0.0012	0.61 ± 0.0010	-0.99 ± 0.0000	-0.99 ± 0.0000	-0.91 ± 0.0004	-0.93 ± 0.0003	0.09 ± 0.0013	0.16 ± 0.0012	-0.92 ± 0.0004	-0.93 ± 0.0003	-0.99 ± 0.0001	-0.99 ± 0.0000	0.41 ± 0.0013	0.45 ± 0.0011
BA model with n=1000, m=2	-0.90 ± 0.0008	-1.00 ± 0.0000	-0.90 ± 0.0012	-0.95 ± 0.0009	-0.18 ± 0.0033	0.06 ± 0.0009	-0.59 ± 0.0048	-0.88 ± 0.0062	-0.77 ± 0.0024	-0.98 ± 0.0008	-0.39 ± 0.0030	-0.01 ± 0.0006	-0.59 ± 0.0028	-0.89 ± 0.0019	-0.78 ± 0.0024	-0.97 ± 0.0008	-0.37 ± 0.0033	0.00 ± 0.0000
BA model with n=1000, m=3	-0.93 ± 0.0005	-1.00 ± 0.0001	-0.86 ± 0.0010	-0.93 ± 0.0008	-0.18 ± 0.0036	0.09 ± 0.0010	-0.67 ± 0.0049	-0.90 ± 0.0043	-0.83 ± 0.0016	-0.99 ± 0.0004	-0.49 ± 0.0028	0.00 ± 0.0000	-0.68 ± 0.0021	-0.90 ± 0.002	-0.83 ± 0.0016	-0.99 ± 0.0004	-0.46 ± 0.003	0.00 ± 0.0000
BA model with n=1000, m=4	-0.94 ± 0.0005	-0.99 ± 0.0001	-0.88 ± 0.0010	-0.93 ± 0.0007	-0.08 ± 0.0037	0.11 ± 0.0009	-0.73 ± 0.0051	-0.91 ± 0.0033	-0.84 ± 0.0013	-0.99 ± 0.0002	-0.49 ± 0.0029	0.01 ± 0.0007	-0.73 ± 0.0064	-0.91 ± 0.0042	-0.85 ± 0.0013	-0.99 ± 0.0003	-0.45 ± 0.0031	0.01 ± 0.0007
BA model with n=1000, m=5	-0.94 ± 0.0005	-0.99 ± 0.0001	-0.90 ± 0.0008	-0.92 ± 0.0007	0.05 ± 0.0038	0.13 ± 0.0012	-0.78 ± 0.0041	-0.92 ± 0.0020	-0.85 ± 0.0013	-0.99 ± 0.0001	-0.40 ± 0.0031	0.01 ± 0.0008	-0.79 ± 0.0019	-0.93 ± 0.0013	-0.86 ± 0.0013	-0.99 ± 0.0001	-0.37 ± 0.0033	0.01 ± 0.0008
BA model with n=2000, m=2	-0.91 ± 0.0005	-1.00 ± 0.0000	-0.90 ± 0.0011	-0.93 ± 0.0011	-0.17 ± 0.0026	0.04 ± 0.0006	-0.57 ± 0.0047	-0.86 ± 0.0066	-0.80 ± 0.0019	-0.97 ± 0.0009	-0.33 ± 0.0023	-0.01 ± 0.0004	-0.58 ± 0.0025	-0.86 ± 0.0021	-0.80 ± 0.0019	-0.97 ± 0.0009	-0.32 ± 0.0024	-0.01 ± 0.0004
BA model with n=2000, m=3	-0.95 ± 0.0003	-1.00 ± 0.0000	-0.84 ± 0.0011	-0.92 ± 0.0008	-0.21 ± 0.0024	0.06 ± 0.0007	-0.65 ± 0.0045	-0.87 ± 0.0047	-0.86 ± 0.0010	-0.98 ± 0.0005	-0.46 ± 0.0022	0.00 ± 0.0000	-0.65 ± 0.0019	-0.88 ± 0.0022	-0.86 ± 0.0010	-0.98 ± 0.0005	-0.44 ± 0.0024	0.00 ± 0.0000
BA model with n=2000, m=4	-0.95 ± 0.0003	-1.00 ± 0.0000	-0.85 ± 0.0008	-0.92 ± 0.0008	-0.18 ± 0.0025	0.08 ± 0.0007	-0.70 ± 0.0046	-0.89 ± 0.0036	-0.87 ± 0.0008	-0.99 ± 0.0003	-0.50 ± 0.0021	0.00 ± 0.0000	-0.71 ± 0.0016	-0.89 ± 0.0017	-0.87 ± 0.0008	-0.99 ± 0.0003	-0.48 ± 0.0023	0.00 ± 0.0000
BA model with n=2000, m=5	-0.95 ± 0.0003	-1.00 ± 0.0001	-0.87 ± 0.0008	-0.92 ± 0.0007	-0.09 ± 0.0028	0.09 ± 0.0008	-0.75 ± 0.0046	-0.90 ± 0.0026	-0.87 ± 0.0008	-0.99 ± 0.0002	-0.47 ± 0.0022	0.00 ± 0.0000	-0.75 ± 0.0016	-0.90 ± 0.0015	-0.88 ± 0.0008	-0.99 ± 0.0002	-0.45 ± 0.0023	0.00 ± 0.0000
BA model with n=5000, m=2	-0.92 ± 0.0002	-1.00 ± 0.0000	-0.89 ± 0.0008	-0.91 ± 0.0012	-0.15 ± 0.0015	0.03 ± 0.0003	-0.56 ± 0.0036	-0.82 ± 0.0063	-0.82 ± 0.0011	-0.97 ± 0.0010	-0.26 ± 0.0017	-0.01 ± 0.0002	-0.56 ± 0.0013	-0.83 ± 0.0020	-0.82 ± 0.0011	-0.97 ± 0.0010	-0.26 ± 0.0018	-0.01 ± 0.0002
BA model with n=5000, m=3	-0.96 ± 0.0002	-1.00 ± 0.0000	-0.82 ± 0.0009	-0.91 ± 0.0010	-0.21 ± 0.0016	0.04 ± 0.0004	-0.62 ± 0.0040	-0.85 ± 0.0045	-0.88 ± 0.0005	-0.98 ± 0.0005	-0.39 ± 0.0015	-0.01 ± 0.0002	-0.62 ± 0.0013	-0.85 ± 0.0020	-0.88 ± 0.0005	-0.98 ± 0.0006	-0.38 ± 0.0016	-0.01 ± 0.0002
BA model with n=5000, m=4	-0.97 ± 0.0001	-1.00 ± 0.0000	-0.81 ± 0.0008	-0.90 ± 0.0008	-0.23 ± 0.0016	0.05 ± 0.0004	-0.66 ± 0.0044	-0.86 ± 0.0041	-0.90 ± 0.0005	-0.99 ± 0.0004	-0.47 ± 0.0015	-0.01 ± 0.0002	-0.67 ± 0.0013	-0.87 ± 0.0017	-0.90 ± 0.0005	-0.99 ± 0.0004	-0.46 ± 0.0016	-0.01 ± 0.0002
BA model with n=5000, m=5	-0.97 ± 0.0001	-1.00 ± 0.0000	-0.82 ± 0.0006	-0.90 ± 0.0007	-0.21 ± 0.0015	0.06 ± 0.0004	-0.70 ± 0.0044	-0.87 ± 0.0034	-0.90 ± 0.0004	-0.99 ± 0.0003	-0.50 ± 0.0014	-0.01 ± 0.0002	-0.71 ± 0.0011	-0.87 ± 0.0015	-0.90 ± 0.0004	-0.99 ± 0.0003	-0.49 ± 0.0014	0.00 ± 0.0000
HGG model with n=1000, k=3,γ=2, T=0	-0.28 ± 0.0000	-0.98 ± 0.0000	-0.30 ± 0.0000	-0.97 ± 0.0000	-0.14 ± 0.0000	0.08 ± 0.0000	-0.86 ± 0.0000	-0.94 ± 0.0000	-0.60 ± 0.0000	-1.00 ± 0.0000	-0.45 ± 0.0000	0.05 ± 0.0000	-0.79 ± 0.0000	-0.94 ± 0.0000	-0.58 ± 0.0000	-1.00 ± 0.0000	-0.37 ± 0.0000	0.05 ± 0.0000
HGG model with n=1000, k=5, γ=2, T=0	-0.15 ± 0.0000	-0.97 ± 0.0000	-0.17 ± 0.0000	-0.97 ± 0.0000	-0.03 ± 0.0000	0.11 ± 0.0000	-0.89 ± 0.0000	-0.93 ± 0.0000	-0.61 ± 0.0000	-1.00 ± 0.0000	-0.21 ± 0.0000	0.07 ± 0.0000	-0.85 ± 0.0000	-0.92 ± 0.0000	-0.60 ± 0.0000	-1.00 ± 0.0000	-0.18 ± 0.0000	0.07 ± 0.0000
HGG model with n=1000, k=7, γ=2, T=0	-0.09 ± 0.0000	-0.95 ± 0.0000	-0.16 ± 0.0000	-0.97 ± 0.0000	0.02 ± 0.0000	0.15 ± 0.0000	-0.90 ± 0.0000	-0.92 ± 0.0000	-0.65 ± 0.0000	-0.99 ± 0.0000	0.07 ± 0.0000	0.11 ± 0.0000	-0.88 ± 0.0000	-0.90 ± 0.0000	-0.63 ± 0.0000	-1.00 ± 0.0000	0.07 ± 0.0000	0.10 ± 0.0000
HGG model with n=1000, k=9, γ=2, T=0	0.01 ± 0.0000	-0.94 ± 0.0000	-0.10 ± 0.0000	-0.97 ± 0.0000	0.02 ± 0.0000	0.18 ± 0.0000	-0.92 ± 0.0000	-0.91 ± 0.0000	-0.66 ± 0.0000	-0.99 ± 0.0000	0.25 ± 0.0000	0.15 ± 0.0000	-0.90 ± 0.0000	-0.89 ± 0.0000	-0.65 ± 0.0000	-0.99 ± 0.0000	0.24 ± 0.0000	0.13 ± 0.0000
HGG model with n=1000, k=10, γ=2, T=0	0.06 ± 0.0000	-0.93 ± 0.0000	-0.06 ± 0.0000	-0.97 ± 0.0000	0.01 ± 0.0000	0.19 ± 0.0000	-0.93 ± 0.0000	-0.91 ± 0.0000	-0.68 ± 0.0000	-0.99 ± 0.0000	0.31 ± 0.0000	0.17 ± 0.0000	-0.91 ± 0.0000	-0.88 ± 0.0000	-0.66 ± 0.0000	-0.99 ± 0.0000	0.30 ± 0.0000	0.15 ± 0.0000
HGG model with n=2000, k=3, γ=2, T=0	-0.37 ± 0.0000	-0.99 ± 0.0000	-0.38 ± 0.0000	-0.97 ± 0.0000	-0.16 ± 0.0000	0.06 ± 0.0000	-0.83 ± 0.0000	-0.93 ± 0.0000	-0.55 ± 0.0000	-1.00 ± 0.0000	-0.50 ± 0.0000	0.03 ± 0.0000	-0.78 ± 0.0000	-0.92 ± 0.0000	-0.53 ± 0.0000	-0.99 ± 0.0000	-0.43 ± 0.0000	0.03 ± 0.0000
HGG model with n=2000, k=5, γ=2, T=0	-0.32 ± 0.0000	-0.98 ± 0.0000	-0.38 ± 0.0000	-0.96 ± 0.0000	-0.06 ± 0.0000	0.08 ± 0.0000	-0.85 ± 0.0000	-0.92 ± 0.0000	-0.57 ± 0.0000	-1.00 ± 0.0000	-0.33 ± 0.0000	0.05 ± 0.0000	-0.82 ± 0.0000	-0.91 ± 0.0000	-0.57 ± 0.0000	-1.00 ± 0.0000	-0.29 ± 0.0000	0.04 ± 0.0000
HGG model with n=2000, k=7, γ=2, T=0	-0.33 ± 0.0000	-0.97 ± 0.0000	-0.39 ± 0.0000	-0.96 ± 0.0000	0.02 ± 0.0000	0.10 ± 0.0000	-0.88 ± 0.0000	-0.91 ± 0.0000	-0.61 ± 0.0000	-0.99 ± 0.0000	-0.14 ± 0.0000	0.06 ± 0.0000	-0.86 ± 0.0000	-0.90 ± 0.0000	-0.60 ± 0.0000	-0.99 ± 0.0000	-0.12 ± 0.0000	0.06 ± 0.0000
HGG model with n=2000, k=9, γ=2, T=0	-0.31 ± 0.0000	-0.97 ± 0.0000	-0.36 ± 0.0000	-0.95 ± 0.0000	0.09 ± 0.0000	0.13 ± 0.0000	-0.90 ± 0.0000	-0.91 ± 0.0000	-0.62 ± 0.0000	-0.99 ± 0.0000	0.03 ± 0.0000	0.09 ± 0.0000	-0.89 ± 0.0000	-0.89 ± 0.0000	-0.62 ± 0.0000	-0.99 ± 0.0000	0.04 ± 0.0000	0.08 ± 0.0000
HGG model with n=2000, k=10, γ=2, T=0	-0.29 ± 0.0000	-0.96 ± 0.0000	-0.35 ± 0.0000	-0.95 ± 0.0000	0.11 ± 0.0000	0.15 ± 0.0000	-0.90 ± 0.0000	-0.90 ± 0.0000	-0.62 ± 0.0000	-0.99 ± 0.0000	0.13 ± 0.0000	0.10 ± 0.0000	-0.89 ± 0.0000	-0.89 ± 0.0000	-0.62 ± 0.0000	-0.99 ± 0.0000	0.14 ± 0.0000	0.09 ± 0.0000
HGG model with n=5000, k=3, γ=2, T=0	-0.54 ± 0.0000	-0.99 ± 0.0000	-0.49 ± 0.0000	-0.98 ± 0.0000	-0.23 ± 0.0000	0.05 ± 0.0000	-0.47 ± 0.0395	-0.65 ± 0.0430	-0.55 ± 0.0000	-0.99 ± 0.0000	-0.36 ± 0.0000	0.03 ± 0.0000	-0.70 ± 0.0000	-0.93 ± 0.0000	-0.54 ± 0.0000	-0.99 ± 0.0000	-0.33 ± 0.0000	0.03 ± 0.0000
HGG model with n=5000, k=5, γ=2, T=0	-0.56 ± 0.0000	-0.98 ± 0.0000	-0.53 ± 0.0000	-0.97 ± 0.0000	-0.09 ± 0.0000	0.07 ± 0.0000	-0.79 ± 0.0097	-0.92 ± 0.0093	-0.60 ± 0.0000	-0.99 ± 0.0000	-0.19 ± 0.0000	0.05 ± 0.0000	-0.79 ± 0.0000	-0.92 ± 0.0000	-0.60 ± 0.0000	-0.99 ± 0.0000	-0.17 ± 0.0000	0.05 ± 0.0000
HGG model with n=5000, k=7, γ=2, T=0	-0.57 ± 0.0000	-0.98 ± 0.0000	-0.52 ± 0.0000	-0.96 ± 0.0000	0.00 ± 0.0000	0.10 ± 0.0000	-0.84 ± 0.0104	-0.92 ± 0.0092	-0.63 ± 0.0000	-0.98 ± 0.0000	0.00 ± 0.0000	0.07 ± 0.0000	-0.84 ± 0.0000	-0.92 ± 0.0000	-0.63 ± 0.0000	-0.98 ± 0.0000	0.01 ± 0.0000	0.07 ± 0.0000
HGG model with n=5000, k=9, γ=2, T=0	-0.54 ± 0.0000	-0.98 ± 0.0000	-0.49 ± 0.0000	-0.96 ± 0.0000	0.08 ± 0.0000	0.12 ± 0.0000	-0.87 ± 0.0111	-0.91 ± 0.0092	-0.66 ± 0.0000	-0.98 ± 0.0000	0.15 ± 0.0000	0.09 ± 0.0000	-0.87 ± 0.0000	-0.91 ± 0.0000	-0.66 ± 0.0000	-0.98 ± 0.0000	0.16 ± 0.0000	0.08 ± 0.0000
HGG model with n=5000, k=10, γ=2, T=0	-0.54 ± 0.0000	-0.98 ± 0.0000	-0.50 ± 0.0000	-0.95 ± 0.0000	0.12 ± 0.0000	0.13 ± 0.0000	-0.88 ± 0.0112	-0.91 ± 0.0092	-0.67 ± 0.0000	-0.98 ± 0.0000	0.22 ± 0.0000	0.10 ± 0.0000	-0.88 ± 0.0000	-0.91 ± 0.0000	-0.67 ± 0.0000	-0.98 ± 0.0000	0.22 ± 0.0000	0.09 ± 0.0000
